# Supplementary material for: Left-handedness is associated with greater fighting success in humans
Source: Sci Rep. 2019 Oct 28;9:15402. doi: 10.1038/s41598-019-51975-3 (PMC6817864; doi:10.1038/s41598-019-51975-3)
Supplement: Supplementary file 2 — R code for reproducing graphs featured in manuscript [file 41598_2019_51975_MOESM2_ESM.txt]

# ======== Graph code for left handedness paper ====================

library(tidyverse)
library(cowplot)
#========== bootstrap left hand advantage for win percentage ==========================================================

quantiles_95 <- function(x) {
    r <- quantile(x, probs=c(0.05, 0.25, 0.5, 0.75, 0.95))
    names(r) <- c("ymin", "lower", "middle", "upper", "ymax")
    r
}

LA_wp_bootstrap=function(data,boots){

  right=filter(data,Stance=='right-handed')
  left=filter(data,Stance=='left-handed') 
  
  LA= c()
  
  for (i in 1:boots){
      
      left_b = sample(left$Win_Percentage,replace = T)
      right_b = sample(right$Win_Percentage,replace = T)
      
      r1=wilcox.test(right_b,left_b,alternative='greater')
      LA[i]=1-r1$statistic/(dim(right)[1]*dim(left)[1])
      
  }
  
  return(LA)
}

# === bootstrap left hand advantage for BoxRec score =================================

LA_br_bootstrap=function(data,boots){
    
    right=filter(data,Stance=='right-handed')
    left=filter(data,Stance=='left-handed') 
    
    LA= c()
    
    for (i in 1:boots){
        
        left_b = sample(left$Score,replace = T)
        right_b = sample(right$Score,replace = T)
        
        r1=wilcox.test(right_b,left_b,alternative='greater')
        LA[i]=1-r1$statistic/(dim(right)[1]*dim(left)[1])
        
    }
    
    return(LA)
}

# ============== male boxers =============================================================

boots=5000

data= read.csv('Male_boxers.csv')

data=filter(data,Total_Fights>4&Win_Percentage>0.2) # get rid of fighters with 4 or fewer fights


male_boxers_wp = data.frame(Dataset=rep('1. Male boxers',boots),Score=LA_wp_bootstrap(data, boots))
male_boxers_br = data.frame(Dataset=rep('1. Male boxers',boots),Score=LA_br_bootstrap(data, boots))

# ============== female boxers =============================================================
data= read.csv('Female_boxers.csv',stringsAsFactors = F)
data=filter(data,Total_Fights>4&Win_Percentage>0.2) # get rid of fighters with 4 or fewer fights

female_boxers_wp = data.frame(Dataset=rep('2. Female boxers',boots),Score=LA_wp_bootstrap(data, boots))
female_boxers_br = data.frame(Dataset=rep('2. Female boxers',boots),Score=LA_br_bootstrap(data, boots))

# ============== MMA fighters =============================================================
data= read.csv('MMA_fighters.csv',stringsAsFactors = F)
data=filter(data,Total_Fights>4&Win_Percentage>0.2) # get rid of fighters with 4 or fewer fights

MMA_fighters = data.frame(Dataset=rep('3. MMA fighters',boots),Score=LA_wp_bootstrap(data, boots))

# ============== lets make the graph! =============================================================
windowsFonts(Arial=windowsFont("TT Arial")) # I want to font to be Arial, and think this is default on windows but don't know about iOS, but I get a warning when I specify it. This piece of code I found online fixes that error.

cbPalette <- c("#E69F00", "#56B4E9", "#009E73", "#F0E442", "#0072B2", "#D55E00", "#CC79A7","#999999")

wp_graph_data= rbind(male_boxers_wp,female_boxers_wp,MMA_fighters)

wp_plot=ggplot(wp_graph_data,aes(x=Dataset, y=Score,fill=Dataset))+
    stat_summary(fun.data = quantiles_95, geom="boxplot")+
    ylab(expression(atop('P(left-handed fighter>right-handed fighter)','(Win percentage)')))+
    ylim(0.45,0.7)+
    xlab(NULL)+
    geom_hline(yintercept = 0.5)+
    theme(legend.position = 'none',text=element_text(family="Arial") )+
    scale_fill_manual(values=cbPalette)+
    NULL


# Now we do it all again for BoxRec score =======================================================

br_graph_data= rbind(male_boxers_br,female_boxers_br)

br_plot=ggplot(br_graph_data,aes(x=Dataset, y=Score,fill=Dataset))+
    stat_summary(fun.data = quantiles_95, geom="boxplot")+
    ylab(expression(atop('P(left-handed fighter>right-handed fighter)','(Boxrec score)')))+
    xlab(NULL)+
    ylim(0.45,0.7)+
    geom_hline(yintercept = 0.5)+
    theme(legend.position = 'none',text=element_text(family="Arial") )+
    scale_fill_manual(values=cbPalette)+
    NULL

final_graph = plot_grid(wp_plot, br_plot, labels = c('A', 'B'),rel_widths = c(1.4,1) ) # the specific ratio of 1.4:1 was selected to get it under 10mb with 300DPI, ideally it would be 1.5:1
final_graph

ggsave('left_handedness_plot.tiff',plot=final_graph,dpi = 600,width = 25,height=11,units='cm',compression = 'lzw')
ggsave('left_handedness_plot.jpg',plot=final_graph,dpi = 600,width = 25,height=11,units='cm')
