# Supplementary material for: Left-handedness is associated with greater fighting success in humans
Source: Sci Rep. 2019 Oct 28;9:15402. doi: 10.1038/s41598-019-51975-3 (PMC6817864; doi:10.1038/s41598-019-51975-3)
Supplement: Supplementary file 3 — Supplementary Dataset 1 [file 41598_2019_51975_MOESM3_ESM.csv]

Score	Weight_class	Age	Stance	Wins	Losses	Draws	Total_Fights	Win_Percentage
10	welterweight	30	right-handed	11	6	0	17	0.647058824
10	super lightweight	26	right-handed	6	1	0	7	0.857142857
10	super welterweight	31	right-handed	5	7	1	13	0.423076923
10	super welterweight	25	right-handed	5	0	0	5	1
10	welterweight	29	right-handed	17	12	1	30	0.583333333
10	lightweight	33	right-handed	29	9	0	38	0.763157895
10	super middleweight	27	right-handed	5	1	0	6	0.833333333
10	bantamweight	27	right-handed	5	3	0	8	0.625
10	super middleweight	37	right-handed	25	8	1	34	0.75
10	welterweight	28	right-handed	8	2	1	11	0.772727273
10	super lightweight	32	right-handed	15	17	0	32	0.46875
10	heavyweight	38	right-handed	34	10	2	46	0.760869565
10	featherweight	24	right-handed	9	4	1	14	0.678571429
10	super flyweight	31	right-handed	5	2	2	9	0.666666667
10	welterweight	34	right-handed	5	2	0	7	0.714285714
10	super bantamweight	NA	right-handed	5	3	0	8	0.625
10	super bantamweight	27	right-handed	4	1	0	5	0.8
10	flyweight	21	right-handed	6	5	0	11	0.545454545
10	super lightweight	22	right-handed	4	1	0	5	0.8
10	super lightweight	26	right-handed	26	6	0	32	0.8125
10	super welterweight	29	right-handed	32	31	1	64	0.5078125
10	super welterweight	35	right-handed	5	2	0	7	0.714285714
10	super lightweight	42	right-handed	29	12	2	43	0.697674419
10	bantamweight	25	right-handed	5	4	4	13	0.538461538
10	super lightweight	29	right-handed	23	4	0	27	0.851851852
10	super featherweight	36	right-handed	26	12	5	43	0.662790698
10	super lightweight	22	right-handed	5	0	0	5	1
10	heavyweight	28	right-handed	2	0	0	2	1
10	super lightweight	25	right-handed	32	26	1	59	0.550847458
10	lightweight	23	right-handed	7	1	0	8	0.875
10	heavyweight	31	right-handed	14	9	3	26	0.596153846
10	super middleweight	34	right-handed	18	6	0	24	0.75
10	super featherweight	26	right-handed	5	2	0	7	0.714285714
10	bantamweight	34	right-handed	11	14	1	26	0.442307692
10	super middleweight	33	right-handed	24	9	1	34	0.720588235
10	featherweight	22	right-handed	3	0	0	3	1
10	super featherweight	23	right-handed	6	3	1	10	0.65
10	lightweight	25	right-handed	13	3	2	18	0.777777778
10	super lightweight	25	right-handed	10	6	0	16	0.625
10	super welterweight	33	right-handed	11	9	0	20	0.55
10	super bantamweight	22	right-handed	5	3	2	10	0.6
10	super welterweight	32	right-handed	20	5	3	28	0.767857143
10	flyweight	23	right-handed	5	3	0	8	0.625
10	super lightweight	25	right-handed	6	0	0	6	1
10	super featherweight	24	right-handed	9	8	0	17	0.529411765
10	welterweight	34	right-handed	21	10	1	32	0.671875
10	super middleweight	27	right-handed	4	1	1	6	0.75
10	lightweight	24	right-handed	5	6	1	12	0.458333333
10	cruiserweight	38	right-handed	12	3	1	16	0.78125
10	middleweight	29	right-handed	5	0	0	5	1
10	heavyweight	38	right-handed	5	0	2	7	0.857142857
10	super welterweight	36	right-handed	5	0	0	5	1
10	light heavyweight	33	right-handed	5	4	0	9	0.555555556
10	super welterweight	27	right-handed	7	1	0	8	0.875
10	super flyweight	27	right-handed	4	2	1	7	0.642857143
10	light heavyweight	35	right-handed	9	3	0	12	0.75
10	super featherweight	37	right-handed	8	3	0	11	0.727272727
10	lightweight	24	right-handed	4	2	2	8	0.625
10	super featherweight	38	right-handed	23	6	1	30	0.783333333
10	welterweight	35	right-handed	9	15	3	27	0.388888889
10	super lightweight	29	right-handed	8	5	0	13	0.615384615
10	super middleweight	27	right-handed	8	0	0	8	1
10	middleweight	21	right-handed	4	0	0	4	1
10	lightweight	23	right-handed	4	1	2	7	0.714285714
10	light heavyweight	22	right-handed	4	5	0	9	0.444444444
10	lightweight	23	right-handed	11	1	0	12	0.916666667
10	super lightweight	27	right-handed	4	1	0	5	0.8
10	heavyweight	26	right-handed	3	0	0	3	1
10	featherweight	28	right-handed	11	5	1	17	0.676470588
10	welterweight	29	right-handed	9	9	0	18	0.5
10	featherweight	22	right-handed	9	3	0	12	0.75
10	bantamweight	21	right-handed	11	8	1	20	0.575
10	featherweight	38	right-handed	33	15	0	48	0.6875
10	super featherweight	30	right-handed	5	0	0	5	1
10	super bantamweight	24	right-handed	9	6	2	17	0.588235294
10	light heavyweight	34	right-handed	20	16	1	37	0.554054054
10	super flyweight	26	right-handed	8	0	1	9	0.944444444
10	middleweight	33	right-handed	11	25	5	41	0.329268293
10	super middleweight	35	right-handed	5	4	0	9	0.555555556
10	super welterweight	27	right-handed	3	0	0	3	1
10	super middleweight	36	right-handed	4	2	0	6	0.666666667
10	welterweight	32	right-handed	15	12	1	28	0.553571429
10	featherweight	25	right-handed	7	4	1	12	0.625
10	middleweight	NA	right-handed	4	3	1	8	0.5625
10	super lightweight	29	right-handed	7	12	1	20	0.375
10	welterweight	32	right-handed	10	3	0	13	0.769230769
10	cruiserweight	30	right-handed	9	0	0	9	1
10	super welterweight	30	right-handed	13	4	0	17	0.764705882
10	middleweight	30	right-handed	5	0	0	5	1
10	super flyweight	24	right-handed	7	1	2	10	0.8
10	super middleweight	22	right-handed	7	0	0	7	1
10	welterweight	27	right-handed	8	3	0	11	0.727272727
10	super lightweight	29	right-handed	14	3	1	18	0.805555556
10	lightweight	37	right-handed	38	55	7	100	0.415
10	middleweight	24	right-handed	4	1	1	6	0.75
10	middleweight	43	right-handed	5	7	1	13	0.423076923
10	lightweight	32	right-handed	32	10	0	42	0.761904762
10	super middleweight	41	right-handed	32	13	0	45	0.711111111
10	cruiserweight	27	right-handed	7	1	0	8	0.875
10	super featherweight	27	right-handed	5	0	1	6	0.916666667
10	lightweight	26	right-handed	5	0	0	5	1
10	heavyweight	35	right-handed	10	2	1	13	0.807692308
10	featherweight	21	right-handed	6	0	0	6	1
10	super featherweight	26	right-handed	6	2	3	11	0.681818182
10	super lightweight	29	right-handed	3	0	0	3	1
10	super middleweight	27	right-handed	16	8	1	25	0.66
10	super welterweight	31	right-handed	20	11	2	33	0.636363636
10	welterweight	25	right-handed	10	2	0	12	0.833333333
10	light flyweight	25	right-handed	6	5	0	11	0.545454545
10	cruiserweight	35	right-handed	7	2	0	9	0.777777778
10	welterweight	27	right-handed	6	3	4	13	0.615384615
10	middleweight	NA	right-handed	4	0	0	4	1
10	featherweight	27	right-handed	5	2	1	8	0.6875
10	bantamweight	23	right-handed	4	1	2	7	0.714285714
10	heavyweight	41	right-handed	40	8	1	49	0.826530612
10	cruiserweight	30	right-handed	17	5	0	22	0.772727273
10	light heavyweight	30	right-handed	12	1	2	15	0.866666667
10	flyweight	33	right-handed	4	1	0	5	0.8
10	featherweight	40	right-handed	19	26	2	47	0.425531915
10	heavyweight	33	right-handed	28	6	0	34	0.823529412
10	super lightweight	30	right-handed	8	6	0	14	0.571428571
10	flyweight	37	right-handed	60	10	2	72	0.847222222
10	super welterweight	36	right-handed	12	45	1	58	0.215517241
10	super welterweight	23	right-handed	3	0	0	3	1
10	cruiserweight	23	right-handed	4	0	0	4	1
10	super featherweight	26	right-handed	10	5	2	17	0.647058824
10	welterweight	32	right-handed	17	10	2	29	0.620689655
10	heavyweight	43	right-handed	19	17	2	38	0.526315789
10	heavyweight	33	right-handed	12	1	0	13	0.923076923
10	super welterweight	20	right-handed	3	0	0	3	1
10	super lightweight	25	right-handed	10	1	0	11	0.909090909
10	heavyweight	26	right-handed	7	0	0	7	1
10	super flyweight	27	right-handed	6	3	0	9	0.666666667
10	super welterweight	31	right-handed	22	12	2	36	0.638888889
10	welterweight	NA	right-handed	6	4	2	12	0.583333333
10	light flyweight	30	right-handed	7	3	3	13	0.653846154
10	bantamweight	26	right-handed	16	8	0	24	0.666666667
10	super lightweight	34	right-handed	22	14	1	37	0.608108108
10	welterweight	24	right-handed	6	0	0	6	1
10	cruiserweight	27	right-handed	5	1	0	6	0.833333333
10	super welterweight	36	right-handed	14	3	0	17	0.823529412
10	super middleweight	32	right-handed	7	8	4	19	0.473684211
10	super bantamweight	27	right-handed	16	8	1	25	0.66
10	middleweight	26	right-handed	4	1	2	7	0.714285714
10	super lightweight	34	right-handed	24	15	1	40	0.6125
10	bantamweight	36	right-handed	13	14	3	30	0.483333333
10	featherweight	21	right-handed	9	0	2	11	0.909090909
10	super flyweight	23	right-handed	8	6	0	14	0.571428571
10	super lightweight	26	right-handed	5	0	0	5	1
10	lightweight	32	right-handed	16	3	0	19	0.842105263
10	super lightweight	43	right-handed	19	2	0	21	0.904761905
10	super featherweight	23	right-handed	3	1	3	7	0.642857143
10	welterweight	31	right-handed	3	5	3	11	0.409090909
10	featherweight	25	right-handed	7	2	0	9	0.777777778
10	super bantamweight	27	right-handed	12	3	0	15	0.8
10	middleweight	30	right-handed	7	0	0	7	1
10	lightweight	26	right-handed	6	4	0	10	0.6
10	super middleweight	39	right-handed	45	22	4	71	0.661971831
10	lightweight	29	right-handed	11	3	0	14	0.785714286
10	light flyweight	21	right-handed	13	4	0	17	0.764705882
10	middleweight	29	right-handed	4	7	1	12	0.375
10	super middleweight	44	right-handed	13	1	1	15	0.9
10	cruiserweight	22	right-handed	4	0	0	4	1
10	flyweight	19	right-handed	10	1	1	12	0.875
10	flyweight	30	right-handed	25	7	0	32	0.78125
10	light heavyweight	24	right-handed	3	0	0	3	1
10	super lightweight	24	right-handed	25	15	0	40	0.625
10	light heavyweight	36	right-handed	23	29	3	55	0.445454545
10	lightweight	33	right-handed	12	2	1	15	0.833333333
10	welterweight	25	right-handed	4	1	1	6	0.75
10	super lightweight	26	right-handed	7	1	1	9	0.833333333
10	light heavyweight	38	right-handed	13	8	0	21	0.619047619
10	super bantamweight	24	right-handed	5	2	1	8	0.6875
10	super bantamweight	20	right-handed	5	1	1	7	0.785714286
11	featherweight	27	right-handed	3	0	0	3	1
11	welterweight	25	right-handed	4	3	1	8	0.5625
11	featherweight	27	right-handed	6	4	2	12	0.583333333
10	super featherweight	24	right-handed	7	1	0	8	0.875
10	bantamweight	23	right-handed	5	0	0	5	1
10	light heavyweight	28	right-handed	4	0	0	4	1
10	super flyweight	28	right-handed	19	18	1	38	0.513157895
10	flyweight	29	right-handed	5	1	1	7	0.785714286
10	lightweight	22	right-handed	6	3	1	10	0.65
10	bantamweight	30	right-handed	5	7	3	15	0.433333333
10	heavyweight	44	right-handed	23	7	1	31	0.758064516
10	lightweight	19	right-handed	5	0	0	5	1
10	welterweight	30	right-handed	7	6	1	14	0.535714286
10	heavyweight	35	right-handed	67	23	3	93	0.73655914
10	featherweight	27	right-handed	11	3	0	14	0.785714286
10	middleweight	36	right-handed	11	9	0	20	0.55
10	cruiserweight	39	right-handed	25	13	4	42	0.642857143
10	featherweight	38	right-handed	9	3	2	14	0.714285714
10	featherweight	28	right-handed	9	8	0	17	0.529411765
10	welterweight	27	right-handed	11	8	2	21	0.571428571
10	cruiserweight	20	right-handed	5	0	0	5	1
10	welterweight	26	right-handed	4	2	0	6	0.666666667
10	welterweight	21	right-handed	5	0	1	6	0.916666667
10	welterweight	25	right-handed	8	2	1	11	0.772727273
10	lightweight	30	right-handed	7	2	0	9	0.777777778
10	bantamweight	36	right-handed	10	14	2	26	0.423076923
10	heavyweight	33	right-handed	14	3	2	19	0.789473684
10	super lightweight	25	right-handed	25	23	1	49	0.520408163
10	super welterweight	28	right-handed	6	0	0	6	1
10	light flyweight	24	right-handed	18	5	0	23	0.782608696
10	super welterweight	34	right-handed	7	1	0	8	0.875
10	lightweight	25	right-handed	8	6	0	14	0.571428571
10	super bantamweight	27	right-handed	6	1	1	8	0.8125
10	super lightweight	19	right-handed	7	0	0	7	1
10	super featherweight	21	right-handed	7	0	0	7	1
10	super lightweight	24	right-handed	9	4	1	14	0.678571429
10	super welterweight	20	right-handed	8	0	0	8	1
10	welterweight	35	right-handed	9	14	1	24	0.395833333
10	welterweight	28	right-handed	14	3	0	17	0.823529412
10	super featherweight	28	right-handed	10	1	0	11	0.909090909
10	bantamweight	44	right-handed	17	3	1	21	0.833333333
10	welterweight	31	right-handed	6	0	0	6	1
10	super middleweight	27	right-handed	4	0	0	4	1
10	featherweight	23	right-handed	4	0	0	4	1
10	heavyweight	36	right-handed	12	23	1	36	0.347222222
10	super lightweight	NA	right-handed	7	4	0	11	0.636363636
10	featherweight	NA	right-handed	4	1	1	6	0.75
10	welterweight	32	right-handed	6	21	4	31	0.258064516
10	lightweight	27	right-handed	6	6	4	16	0.5
10	heavyweight	40	right-handed	15	12	3	30	0.55
11	super bantamweight	30	right-handed	4	0	2	6	0.833333333
11	light flyweight	25	right-handed	18	10	1	29	0.637931034
11	bantamweight	25	right-handed	6	1	2	9	0.777777778
11	featherweight	27	right-handed	5	3	0	8	0.625
11	featherweight	30	right-handed	8	5	1	14	0.607142857
11	lightweight	27	right-handed	9	3	0	12	0.75
11	super bantamweight	NA	right-handed	5	1	0	6	0.833333333
11	lightweight	20	right-handed	5	0	0	5	1
11	lightweight	25	right-handed	4	0	1	5	0.9
11	featherweight	23	right-handed	5	2	0	7	0.714285714
11	super lightweight	23	right-handed	1	0	0	1	1
11	welterweight	24	right-handed	7	3	0	10	0.7
11	featherweight	18	right-handed	16	1	2	19	0.894736842
11	super bantamweight	27	right-handed	11	6	0	17	0.647058824
11	super lightweight	19	right-handed	6	0	0	6	1
11	super lightweight	30	right-handed	7	4	2	13	0.615384615
11	welterweight	35	right-handed	27	5	0	32	0.84375
11	welterweight	25	right-handed	8	3	1	12	0.708333333
11	middleweight	25	right-handed	6	0	0	6	1
11	featherweight	23	right-handed	22	4	0	26	0.846153846
11	flyweight	24	right-handed	4	3	0	7	0.571428571
11	super welterweight	31	right-handed	14	5	0	19	0.736842105
11	light heavyweight	NA	right-handed	2	0	0	2	1
11	super lightweight	43	right-handed	21	6	2	29	0.75862069
11	super lightweight	21	right-handed	7	0	0	7	1
11	welterweight	36	right-handed	6	2	1	9	0.722222222
11	light heavyweight	25	right-handed	5	2	0	7	0.714285714
11	super lightweight	25	right-handed	7	1	0	8	0.875
11	welterweight	29	right-handed	5	1	3	9	0.722222222
11	light flyweight	27	right-handed	13	9	10	32	0.5625
11	light flyweight	NA	right-handed	9	17	1	27	0.351851852
11	lightweight	28	right-handed	5	1	2	8	0.75
11	heavyweight	33	right-handed	8	0	0	8	1
11	welterweight	NA	right-handed	5	0	0	5	1
11	super lightweight	25	right-handed	10	7	2	19	0.578947368
11	super lightweight	29	right-handed	6	7	2	15	0.466666667
11	light heavyweight	32	right-handed	8	2	2	12	0.75
11	super featherweight	18	right-handed	5	2	1	8	0.6875
11	welterweight	19	right-handed	6	0	0	6	1
11	super middleweight	NA	right-handed	8	3	0	11	0.727272727
11	super welterweight	31	right-handed	15	6	2	23	0.695652174
11	middleweight	22	right-handed	4	0	0	4	1
11	super welterweight	34	right-handed	5	8	3	16	0.40625
11	flyweight	23	right-handed	4	1	0	5	0.8
11	lightweight	36	right-handed	29	21	0	50	0.58
11	light heavyweight	35	right-handed	22	13	1	36	0.625
11	lightweight	29	right-handed	7	1	0	8	0.875
11	featherweight	28	right-handed	21	6	2	29	0.75862069
11	featherweight	26	right-handed	9	2	2	13	0.769230769
11	minimumweight	21	right-handed	5	2	0	7	0.714285714
11	super bantamweight	30	right-handed	4	0	2	6	0.833333333
11	light flyweight	25	right-handed	18	10	1	29	0.637931034
11	bantamweight	25	right-handed	6	1	2	9	0.777777778
11	featherweight	27	right-handed	5	3	0	8	0.625
11	featherweight	30	right-handed	8	5	1	14	0.607142857
11	lightweight	27	right-handed	9	3	0	12	0.75
11	super bantamweight	NA	right-handed	5	1	0	6	0.833333333
11	lightweight	20	right-handed	5	0	0	5	1
11	lightweight	25	right-handed	4	0	1	5	0.9
11	featherweight	23	right-handed	5	2	0	7	0.714285714
11	super lightweight	23	right-handed	1	0	0	1	1
11	welterweight	24	right-handed	7	3	0	10	0.7
11	featherweight	18	right-handed	16	1	2	19	0.894736842
11	super bantamweight	27	right-handed	11	6	0	17	0.647058824
11	super lightweight	19	right-handed	6	0	0	6	1
11	super lightweight	30	right-handed	7	4	2	13	0.615384615
11	welterweight	35	right-handed	27	5	0	32	0.84375
11	welterweight	25	right-handed	8	3	1	12	0.708333333
11	middleweight	25	right-handed	6	0	0	6	1
11	featherweight	23	right-handed	22	4	0	26	0.846153846
11	flyweight	24	right-handed	4	3	0	7	0.571428571
11	super welterweight	31	right-handed	14	5	0	19	0.736842105
11	light heavyweight	NA	right-handed	2	0	0	2	1
11	super lightweight	43	right-handed	21	6	2	29	0.75862069
11	super lightweight	21	right-handed	7	0	0	7	1
11	welterweight	36	right-handed	6	2	1	9	0.722222222
11	light heavyweight	25	right-handed	5	2	0	7	0.714285714
11	super lightweight	25	right-handed	7	1	0	8	0.875
11	welterweight	29	right-handed	5	1	3	9	0.722222222
11	light flyweight	27	right-handed	13	9	10	32	0.5625
11	light flyweight	NA	right-handed	9	17	1	27	0.351851852
11	lightweight	28	right-handed	5	1	2	8	0.75
11	heavyweight	33	right-handed	8	0	0	8	1
11	welterweight	NA	right-handed	5	0	0	5	1
11	super lightweight	25	right-handed	10	7	2	19	0.578947368
11	super lightweight	29	right-handed	6	7	2	15	0.466666667
11	light heavyweight	32	right-handed	8	2	2	12	0.75
11	super featherweight	18	right-handed	5	2	1	8	0.6875
11	welterweight	19	right-handed	6	0	0	6	1
11	super middleweight	NA	right-handed	8	3	0	11	0.727272727
11	super welterweight	31	right-handed	15	6	2	23	0.695652174
11	middleweight	22	right-handed	4	0	0	4	1
11	super welterweight	34	right-handed	5	8	3	16	0.40625
11	flyweight	23	right-handed	4	1	0	5	0.8
11	lightweight	36	right-handed	29	21	0	50	0.58
11	light heavyweight	35	right-handed	22	13	1	36	0.625
11	lightweight	29	right-handed	7	1	0	8	0.875
11	featherweight	28	right-handed	21	6	2	29	0.75862069
11	featherweight	26	right-handed	9	2	2	13	0.769230769
11	minimumweight	21	right-handed	5	2	0	7	0.714285714
11	heavyweight	40	right-handed	15	2	0	17	0.882352941
11	middleweight	22	right-handed	4	0	1	5	0.9
11	heavyweight	41	right-handed	32	4	1	37	0.878378378
11	super bantamweight	32	right-handed	3	1	2	6	0.666666667
11	featherweight	23	right-handed	5	6	0	11	0.454545455
11	middleweight	31	right-handed	11	21	4	36	0.361111111
11	heavyweight	40	right-handed	23	11	2	36	0.666666667
11	super middleweight	29	right-handed	7	2	1	10	0.75
11	super middleweight	33	right-handed	16	2	0	18	0.888888889
11	featherweight	38	right-handed	19	9	1	29	0.672413793
11	welterweight	31	right-handed	11	4	0	15	0.733333333
11	super middleweight	30	right-handed	22	5	1	28	0.803571429
11	super lightweight	20	right-handed	5	0	0	5	1
11	light heavyweight	29	right-handed	7	3	1	11	0.681818182
11	super featherweight	29	right-handed	5	5	2	12	0.5
11	super featherweight	29	right-handed	27	10	3	40	0.7125
11	lightweight	21	right-handed	5	0	0	5	1
11	welterweight	NA	right-handed	5	6	0	11	0.454545455
11	super welterweight	31	right-handed	3	0	0	3	1
11	lightweight	24	right-handed	16	6	2	24	0.708333333
11	welterweight	26	right-handed	3	9	1	13	0.269230769
11	welterweight	32	right-handed	9	12	1	22	0.431818182
11	middleweight	28	right-handed	7	1	1	9	0.833333333
11	super featherweight	27	right-handed	11	4	0	15	0.733333333
11	super lightweight	28	right-handed	18	7	1	26	0.711538462
11	welterweight	27	right-handed	14	12	2	28	0.535714286
11	super lightweight	23	right-handed	18	8	0	26	0.692307692
11	super welterweight	28	right-handed	6	5	0	11	0.545454545
11	super middleweight	28	right-handed	10	4	1	15	0.7
11	super middleweight	30	right-handed	6	2	1	9	0.722222222
11	super lightweight	22	right-handed	5	0	0	5	1
11	super bantamweight	32	right-handed	14	7	0	21	0.666666667
11	bantamweight	19	right-handed	2	0	0	2	1
11	heavyweight	38	right-handed	17	3	2	22	0.818181818
11	light heavyweight	41	right-handed	19	14	1	34	0.573529412
11	middleweight	33	right-handed	15	7	2	24	0.666666667
11	super bantamweight	22	right-handed	5	2	0	7	0.714285714
11	heavyweight	32	right-handed	5	0	0	5	1
11	bantamweight	26	right-handed	14	11	1	26	0.557692308
11	super middleweight	26	right-handed	15	8	2	25	0.64
11	heavyweight	36	right-handed	6	0	0	6	1
11	super welterweight	24	right-handed	5	0	0	5	1
11	lightweight	25	right-handed	6	0	0	6	1
11	lightweight	29	right-handed	25	7	2	34	0.764705882
11	super middleweight	30	right-handed	15	10	1	26	0.596153846
11	super lightweight	22	right-handed	5	0	0	5	1
11	lightweight	28	right-handed	6	0	2	8	0.875
11	middleweight	36	right-handed	37	13	0	50	0.74
11	featherweight	30	right-handed	16	4	2	22	0.772727273
11	light heavyweight	21	right-handed	5	0	0	5	1
11	lightweight	27	right-handed	7	1	0	8	0.875
11	super featherweight	29	right-handed	13	7	1	21	0.642857143
11	super flyweight	26	right-handed	6	1	0	7	0.857142857
11	super welterweight	23	right-handed	13	0	1	14	0.964285714
11	super featherweight	26	right-handed	10	3	1	14	0.75
11	lightweight	26	right-handed	8	1	1	10	0.85
11	super featherweight	28	right-handed	10	4	1	15	0.7
11	super featherweight	29	right-handed	9	3	0	12	0.75
11	featherweight	27	right-handed	14	7	0	21	0.666666667
11	light heavyweight	31	right-handed	18	15	0	33	0.545454545
11	bantamweight	28	right-handed	9	2	0	11	0.818181818
11	super featherweight	28	right-handed	7	0	0	7	1
11	super bantamweight	23	right-handed	12	0	2	14	0.928571429
11	welterweight	29	right-handed	7	18	2	27	0.296296296
11	welterweight	24	right-handed	6	0	0	6	1
11	middleweight	35	right-handed	7	5	1	13	0.576923077
11	cruiserweight	31	right-handed	7	0	1	8	0.9375
11	super welterweight	29	right-handed	12	9	1	22	0.568181818
11	super lightweight	23	right-handed	7	0	0	7	1
11	bantamweight	33	right-handed	5	1	2	8	0.75
11	super bantamweight	35	right-handed	9	11	6	26	0.461538462
11	super welterweight	29	right-handed	9	9	2	20	0.5
11	super bantamweight	25	right-handed	6	1	0	7	0.857142857
11	super middleweight	27	right-handed	5	0	0	5	1
11	cruiserweight	31	right-handed	13	8	1	22	0.613636364
11	super bantamweight	25	right-handed	10	9	1	20	0.525
11	super welterweight	27	right-handed	9	1	0	10	0.9
11	welterweight	30	right-handed	12	13	1	26	0.480769231
11	minimumweight	23	right-handed	6	5	0	11	0.545454545
11	middleweight	31	right-handed	15	5	0	20	0.75
11	super lightweight	22	right-handed	5	0	0	5	1
11	featherweight	24	right-handed	8	0	0	8	1
11	middleweight	35	right-handed	28	15	2	45	0.644444444
11	featherweight	21	right-handed	6	3	1	10	0.65
11	super bantamweight	34	right-handed	11	5	0	16	0.6875
11	middleweight	38	right-handed	19	4	0	23	0.826086957
11	light heavyweight	36	right-handed	14	4	2	20	0.75
11	bantamweight	22	right-handed	10	2	0	12	0.833333333
11	super bantamweight	28	right-handed	8	0	0	8	1
11	bantamweight	27	right-handed	6	27	3	36	0.208333333
11	super middleweight	28	right-handed	5	0	0	5	1
11	lightweight	26	right-handed	5	2	1	8	0.6875
11	super lightweight	34	right-handed	9	9	1	19	0.5
11	welterweight	33	right-handed	8	2	0	10	0.8
11	light flyweight	35	right-handed	20	10	1	31	0.661290323
11	super featherweight	30	right-handed	9	5	3	17	0.617647059
11	lightweight	19	right-handed	12	3	1	16	0.78125
11	super lightweight	37	right-handed	5	0	0	5	1
11	heavyweight	28	right-handed	3	0	0	3	1
11	super lightweight	30	right-handed	7	7	1	15	0.5
11	heavyweight	32	right-handed	6	0	0	6	1
11	super bantamweight	30	right-handed	8	1	0	9	0.888888889
11	light heavyweight	31	right-handed	15	11	1	27	0.574074074
11	super middleweight	33	right-handed	22	2	1	25	0.9
11	flyweight	31	right-handed	23	8	0	31	0.741935484
11	super bantamweight	23	right-handed	7	5	1	13	0.576923077
11	lightweight	35	right-handed	25	19	2	46	0.565217391
11	super bantamweight	24	right-handed	7	1	0	8	0.875
11	cruiserweight	31	right-handed	13	2	0	15	0.866666667
11	super welterweight	NA	right-handed	7	0	0	7	1
11	super flyweight	28	right-handed	7	5	3	15	0.566666667
11	light heavyweight	32	right-handed	10	6	0	16	0.625
11	light flyweight	22	right-handed	6	0	0	6	1
11	flyweight	22	right-handed	9	0	0	9	1
11	super bantamweight	29	right-handed	14	8	5	27	0.611111111
11	lightweight	27	right-handed	4	1	0	5	0.8
11	super featherweight	24	right-handed	8	3	1	12	0.708333333
11	super middleweight	24	right-handed	7	11	1	19	0.394736842
11	super flyweight	22	right-handed	9	3	0	12	0.75
11	lightweight	25	right-handed	6	1	0	7	0.857142857
11	middleweight	25	right-handed	9	4	2	15	0.666666667
11	bantamweight	25	right-handed	9	5	2	16	0.625
11	welterweight	26	right-handed	9	1	1	11	0.863636364
11	light heavyweight	26	right-handed	6	0	0	6	1
11	heavyweight	30	right-handed	13	6	0	19	0.684210526
11	super welterweight	35	right-handed	36	9	1	46	0.793478261
11	heavyweight	36	right-handed	9	1	1	11	0.863636364
11	middleweight	22	right-handed	5	2	0	7	0.714285714
11	minimumweight	34	right-handed	33	8	1	42	0.797619048
11	welterweight	26	right-handed	6	1	0	7	0.857142857
11	lightweight	23	right-handed	18	6	0	24	0.75
11	middleweight	23	right-handed	9	2	0	11	0.818181818
11	super middleweight	20	right-handed	4	0	0	4	1
11	cruiserweight	34	right-handed	5	0	0	5	1
11	super featherweight	26	right-handed	5	1	0	6	0.833333333
11	super lightweight	31	right-handed	7	4	0	11	0.636363636
11	lightweight	36	right-handed	12	1	0	13	0.923076923
11	super middleweight	44	right-handed	8	8	1	17	0.5
11	super middleweight	32	right-handed	15	4	4	23	0.739130435
11	cruiserweight	38	right-handed	8	4	1	13	0.653846154
11	welterweight	19	right-handed	6	0	0	6	1
11	cruiserweight	38	right-handed	30	1	0	31	0.967741935
11	featherweight	25	right-handed	4	1	0	5	0.8
11	super lightweight	26	right-handed	6	3	0	9	0.666666667
11	light heavyweight	26	right-handed	3	0	0	3	1
11	lightweight	22	right-handed	7	3	0	10	0.7
11	super middleweight	NA	right-handed	5	1	0	6	0.833333333
11	heavyweight	44	right-handed	26	34	0	60	0.433333333
11	light flyweight	23	right-handed	1	1	0	2	0.5
11	super welterweight	21	right-handed	4	0	0	4	1
12	super flyweight	24	right-handed	8	2	0	10	0.8
12	super bantamweight	28	right-handed	14	8	1	23	0.630434783
12	cruiserweight	37	right-handed	17	27	0	44	0.386363636
12	super bantamweight	34	right-handed	16	8	1	25	0.66
12	super middleweight	NA	right-handed	7	2	1	10	0.75
12	light heavyweight	27	right-handed	5	1	0	6	0.833333333
12	super welterweight	28	right-handed	22	2	0	24	0.916666667
12	welterweight	39	right-handed	42	14	3	59	0.737288136
12	super bantamweight	25	right-handed	15	5	0	20	0.75
12	super featherweight	26	right-handed	5	0	0	5	1
12	cruiserweight	35	right-handed	23	9	2	34	0.705882353
12	featherweight	34	right-handed	22	8	1	31	0.725806452
12	cruiserweight	29	right-handed	4	3	0	7	0.571428571
12	welterweight	26	right-handed	5	0	0	5	1
12	featherweight	20	right-handed	11	1	0	12	0.916666667
12	middleweight	24	right-handed	6	3	1	10	0.65
12	super bantamweight	30	right-handed	7	0	1	8	0.9375
12	super featherweight	22	right-handed	7	0	0	7	1
12	welterweight	32	right-handed	16	6	0	22	0.727272727
12	lightweight	22	right-handed	4	0	2	6	0.833333333
12	super welterweight	21	right-handed	9	1	0	10	0.9
12	super featherweight	24	right-handed	11	1	1	13	0.884615385
12	super featherweight	27	right-handed	4	0	0	4	1
12	super bantamweight	24	right-handed	7	0	3	10	0.85
12	welterweight	26	right-handed	13	1	1	15	0.9
12	middleweight	32	right-handed	8	0	0	8	1
12	cruiserweight	41	right-handed	28	9	0	37	0.756756757
12	super welterweight	32	right-handed	21	9	0	30	0.7
12	super welterweight	30	right-handed	15	20	1	36	0.430555556
12	flyweight	23	right-handed	15	12	4	31	0.548387097
12	super middleweight	27	right-handed	4	0	0	4	1
12	super lightweight	33	right-handed	20	17	2	39	0.538461538
12	super bantamweight	29	right-handed	14	1	0	15	0.933333333
12	light flyweight	27	right-handed	8	8	1	17	0.5
12	welterweight	31	right-handed	11	0	1	12	0.958333333
12	lightweight	23	right-handed	12	2	0	14	0.857142857
12	welterweight	21	right-handed	4	0	0	4	1
12	welterweight	39	right-handed	4	3	2	9	0.555555556
12	super flyweight	19	right-handed	7	4	1	12	0.625
12	welterweight	39	right-handed	26	12	2	40	0.675
12	bantamweight	21	right-handed	5	1	0	6	0.833333333
12	minimumweight	29	right-handed	19	8	0	27	0.703703704
11	super lightweight	34	right-handed	18	6	2	26	0.730769231
11	super lightweight	24	right-handed	8	3	2	13	0.692307692
11	minimumweight	22	right-handed	6	8	2	16	0.4375
11	super lightweight	36	right-handed	10	3	0	13	0.769230769
11	heavyweight	29	right-handed	6	0	1	7	0.928571429
11	lightweight	24	right-handed	6	3	0	9	0.666666667
11	cruiserweight	32	right-handed	9	2	1	12	0.791666667
11	welterweight	24	right-handed	3	1	3	7	0.642857143
12	welterweight	29	right-handed	10	8	1	19	0.552631579
12	heavyweight	36	right-handed	26	6	0	32	0.8125
12	middleweight	33	right-handed	18	6	1	25	0.74
12	cruiserweight	39	right-handed	11	0	1	12	0.958333333
12	middleweight	36	right-handed	19	9	1	29	0.672413793
12	super lightweight	33	right-handed	16	3	2	21	0.80952381
12	super flyweight	24	right-handed	18	7	0	25	0.72
12	heavyweight	35	right-handed	9	2	1	12	0.791666667
12	welterweight	26	right-handed	29	30	0	59	0.491525424
12	lightweight	24	right-handed	6	4	0	10	0.6
12	featherweight	22	right-handed	7	1	0	8	0.875
12	welterweight	25	right-handed	20	8	2	30	0.7
12	featherweight	26	right-handed	6	2	0	8	0.75
12	welterweight	26	right-handed	17	16	1	34	0.514705882
12	lightweight	23	right-handed	4	0	0	4	1
12	super welterweight	20	right-handed	6	0	1	7	0.928571429
12	lightweight	33	right-handed	13	1	0	14	0.928571429
12	flyweight	23	right-handed	16	3	2	21	0.80952381
12	lightweight	23	right-handed	10	1	1	12	0.875
12	super middleweight	35	right-handed	27	3	0	30	0.9
12	cruiserweight	24	right-handed	9	2	1	12	0.791666667
12	featherweight	25	right-handed	5	0	0	5	1
12	middleweight	30	right-handed	15	4	0	19	0.789473684
12	cruiserweight	42	right-handed	32	6	0	38	0.842105263
12	super welterweight	37	right-handed	14	2	0	16	0.875
12	super welterweight	31	right-handed	26	14	0	40	0.65
12	super featherweight	22	right-handed	4	2	0	6	0.666666667
12	bantamweight	22	right-handed	9	4	1	14	0.678571429
12	super featherweight	28	right-handed	11	3	0	14	0.785714286
12	lightweight	21	right-handed	5	2	0	7	0.714285714
12	middleweight	25	right-handed	8	1	0	9	0.888888889
12	heavyweight	29	right-handed	6	0	1	7	0.928571429
12	cruiserweight	NA	right-handed	2	0	1	3	0.833333333
12	super welterweight	31	right-handed	8	2	3	13	0.730769231
12	middleweight	31	right-handed	14	2	0	16	0.875
12	heavyweight	35	right-handed	57	12	5	74	0.804054054
12	welterweight	18	right-handed	9	0	0	9	1
12	cruiserweight	46	right-handed	30	5	1	36	0.847222222
12	super welterweight	21	right-handed	5	0	0	5	1
12	super featherweight	NA	right-handed	5	5	5	15	0.5
12	flyweight	21	right-handed	7	4	2	13	0.615384615
12	welterweight	24	right-handed	7	0	0	7	1
12	cruiserweight	23	right-handed	7	0	1	8	0.9375
12	welterweight	27	right-handed	15	8	3	26	0.634615385
12	super middleweight	21	right-handed	7	0	0	7	1
12	heavyweight	38	right-handed	26	1	0	27	0.962962963
12	heavyweight	26	right-handed	5	0	0	5	1
12	super middleweight	34	right-handed	9	3	0	12	0.75
12	super middleweight	29	right-handed	4	0	0	4	1
12	super welterweight	30	right-handed	13	2	0	15	0.866666667
12	bantamweight	26	right-handed	11	3	0	14	0.785714286
12	welterweight	32	right-handed	20	7	1	28	0.732142857
12	super lightweight	25	right-handed	6	0	0	6	1
12	super middleweight	28	right-handed	7	0	0	7	1
12	super middleweight	31	right-handed	27	9	3	39	0.730769231
12	light heavyweight	29	right-handed	22	10	1	33	0.681818182
12	welterweight	29	right-handed	12	11	0	23	0.52173913
12	super welterweight	36	right-handed	27	11	0	38	0.710526316
12	super bantamweight	21	right-handed	5	3	0	8	0.625
12	super flyweight	27	right-handed	12	12	2	26	0.5
12	featherweight	25	right-handed	8	2	0	10	0.8
12	heavyweight	32	right-handed	4	0	0	4	1
12	lightweight	32	right-handed	4	0	1	5	0.9
12	middleweight	27	right-handed	8	7	1	16	0.53125
12	welterweight	25	right-handed	4	1	0	5	0.8
12	light flyweight	19	right-handed	5	0	0	5	1
12	cruiserweight	36	right-handed	22	16	0	38	0.578947368
12	welterweight	35	right-handed	31	7	1	39	0.807692308
12	super featherweight	32	right-handed	11	7	3	21	0.595238095
12	lightweight	26	right-handed	9	0	1	10	0.95
12	featherweight	32	right-handed	14	7	2	23	0.652173913
12	super middleweight	27	right-handed	10	1	0	11	0.909090909
12	super welterweight	40	right-handed	41	13	2	56	0.75
12	super flyweight	21	right-handed	5	0	1	6	0.916666667
12	super lightweight	29	right-handed	7	0	0	7	1
12	super middleweight	35	right-handed	27	13	2	42	0.666666667
12	cruiserweight	27	right-handed	3	0	0	3	1
12	light flyweight	23	right-handed	5	3	0	8	0.625
12	middleweight	33	right-handed	9	0	1	10	0.95
12	lightweight	25	right-handed	8	1	1	10	0.85
12	super welterweight	30	right-handed	31	18	3	52	0.625
12	super middleweight	28	right-handed	4	0	0	4	1
12	heavyweight	37	right-handed	7	1	2	10	0.8
12	super featherweight	26	right-handed	16	10	2	28	0.607142857
12	super welterweight	36	right-handed	25	11	1	37	0.689189189
12	super featherweight	30	right-handed	7	0	0	7	1
12	welterweight	27	right-handed	8	2	0	10	0.8
12	super flyweight	23	right-handed	12	3	2	17	0.764705882
12	lightweight	23	right-handed	6	0	0	6	1
12	super lightweight	35	right-handed	3	0	3	6	0.75
12	super middleweight	40	right-handed	45	27	5	77	0.616883117
12	light heavyweight	27	right-handed	8	0	0	8	1
12	light flyweight	NA	right-handed	8	5	0	13	0.615384615
12	lightweight	35	right-handed	28	7	3	38	0.776315789
12	super welterweight	24	right-handed	6	0	1	7	0.928571429
12	super bantamweight	27	right-handed	9	1	0	10	0.9
12	bantamweight	25	right-handed	7	2	0	9	0.777777778
12	heavyweight	27	right-handed	9	0	0	9	1
12	super flyweight	29	right-handed	32	8	0	40	0.8
12	lightweight	28	right-handed	19	6	1	26	0.75
13	super featherweight	24	right-handed	5	0	0	5	1
13	middleweight	32	right-handed	7	2	1	10	0.75
13	welterweight	30	right-handed	39	19	1	59	0.669491525
12	featherweight	27	right-handed	10	0	0	10	1
12	cruiserweight	25	right-handed	13	1	1	15	0.9
12	flyweight	36	right-handed	8	2	0	10	0.8
12	cruiserweight	35	right-handed	9	6	5	20	0.575
12	super lightweight	21	right-handed	13	4	1	18	0.75
12	light heavyweight	30	right-handed	11	1	0	12	0.916666667
12	super welterweight	18	right-handed	5	0	0	5	1
12	cruiserweight	38	right-handed	23	8	0	31	0.741935484
12	super middleweight	25	right-handed	7	1	0	8	0.875
12	cruiserweight	31	right-handed	9	2	0	11	0.818181818
12	super lightweight	33	right-handed	20	5	0	25	0.8
12	super featherweight	32	right-handed	11	2	1	14	0.821428571
12	super welterweight	24	right-handed	7	0	1	8	0.9375
12	super lightweight	23	right-handed	4	0	0	4	1
12	super lightweight	33	right-handed	6	0	0	6	1
12	cruiserweight	37	right-handed	32	3	1	36	0.902777778
12	welterweight	30	right-handed	11	9	3	23	0.543478261
12	super flyweight	26	right-handed	10	6	3	19	0.605263158
12	super bantamweight	NA	right-handed	14	4	0	18	0.777777778
12	super lightweight	32	right-handed	17	4	2	23	0.782608696
12	bantamweight	26	right-handed	9	2	0	11	0.818181818
12	lightweight	32	right-handed	11	5	1	17	0.676470588
12	light flyweight	26	right-handed	7	3	4	14	0.642857143
12	super welterweight	34	right-handed	16	6	1	23	0.717391304
12	super featherweight	25	right-handed	8	1	0	9	0.888888889
12	super bantamweight	25	right-handed	11	0	0	11	1
12	middleweight	45	right-handed	42	6	1	49	0.867346939
12	heavyweight	43	right-handed	35	12	1	48	0.739583333
12	lightweight	26	right-handed	13	5	0	18	0.722222222
12	flyweight	19	right-handed	5	1	0	6	0.833333333
12	heavyweight	37	right-handed	12	7	1	20	0.625
12	featherweight	27	right-handed	11	3	0	14	0.785714286
12	super flyweight	20	right-handed	7	0	0	7	1
12	light heavyweight	24	right-handed	10	0	0	10	1
12	heavyweight	27	right-handed	6	0	0	6	1
12	super bantamweight	29	right-handed	13	0	0	13	1
12	light flyweight	20	right-handed	7	1	1	9	0.833333333
12	middleweight	36	right-handed	14	10	1	25	0.58
12	cruiserweight	32	right-handed	16	7	0	23	0.695652174
12	super lightweight	23	right-handed	10	5	0	15	0.666666667
12	super welterweight	32	right-handed	11	3	0	14	0.785714286
12	minimumweight	19	right-handed	5	2	2	9	0.666666667
12	lightweight	38	right-handed	16	16	0	32	0.5
12	super welterweight	31	right-handed	13	12	1	26	0.519230769
12	super featherweight	22	right-handed	7	1	2	10	0.8
12	heavyweight	37	right-handed	13	12	1	26	0.519230769
12	super bantamweight	26	right-handed	10	1	3	14	0.821428571
13	lightweight	32	right-handed	17	26	2	45	0.4
13	super bantamweight	20	right-handed	3	0	0	3	1
13	bantamweight	32	right-handed	11	12	1	24	0.479166667
13	super flyweight	32	right-handed	3	1	1	5	0.7
13	cruiserweight	31	right-handed	32	13	1	46	0.706521739
13	middleweight	26	right-handed	5	0	1	6	0.916666667
13	light heavyweight	27	right-handed	14	7	1	22	0.659090909
13	middleweight	21	right-handed	7	0	0	7	1
13	bantamweight	31	right-handed	9	8	0	17	0.529411765
13	super bantamweight	27	right-handed	8	0	1	9	0.944444444
13	bantamweight	24	right-handed	11	8	2	21	0.571428571
13	featherweight	25	right-handed	9	21	0	30	0.3
13	bantamweight	26	right-handed	5	2	3	10	0.65
13	heavyweight	32	right-handed	5	14	2	21	0.285714286
13	super lightweight	25	right-handed	10	1	1	12	0.875
13	middleweight	29	right-handed	15	3	0	18	0.833333333
13	super featherweight	24	right-handed	10	3	1	14	0.75
13	super bantamweight	28	right-handed	6	2	2	10	0.7
13	super lightweight	21	right-handed	4	0	0	4	1
13	featherweight	29	right-handed	5	3	2	10	0.6
13	welterweight	31	right-handed	23	2	0	25	0.92
13	light heavyweight	31	right-handed	30	9	1	40	0.7625
13	super featherweight	22	right-handed	6	1	0	7	0.857142857
13	lightweight	34	right-handed	7	11	1	19	0.394736842
13	super welterweight	21	right-handed	6	1	0	7	0.857142857
13	super flyweight	32	right-handed	9	1	1	11	0.863636364
13	super middleweight	24	right-handed	7	4	0	11	0.636363636
13	featherweight	24	right-handed	10	1	0	11	0.909090909
13	super lightweight	33	right-handed	23	6	0	29	0.793103448
13	lightweight	22	right-handed	9	2	0	11	0.818181818
13	middleweight	35	right-handed	12	0	0	12	1
13	light flyweight	37	right-handed	23	18	0	41	0.56097561
13	featherweight	27	right-handed	19	14	0	33	0.575757576
13	super lightweight	36	right-handed	12	12	3	27	0.5
13	super bantamweight	33	right-handed	30	12	1	43	0.709302326
13	lightweight	21	right-handed	6	0	0	6	1
13	super welterweight	19	right-handed	5	0	0	5	1
13	super lightweight	21	right-handed	6	3	0	9	0.666666667
13	welterweight	19	right-handed	8	0	0	8	1
13	super featherweight	19	right-handed	12	0	0	12	1
13	super welterweight	25	right-handed	9	0	0	9	1
13	super lightweight	30	right-handed	11	8	1	20	0.575
13	flyweight	22	right-handed	11	3	2	16	0.75
13	super middleweight	24	right-handed	7	0	0	7	1
13	featherweight	21	right-handed	4	0	0	4	1
13	middleweight	25	right-handed	5	0	0	5	1
13	light flyweight	27	right-handed	5	2	1	8	0.6875
13	flyweight	NA	right-handed	4	1	2	7	0.714285714
13	super lightweight	29	right-handed	9	7	0	16	0.5625
13	super middleweight	28	right-handed	3	0	0	3	1
13	super middleweight	30	right-handed	19	5	0	24	0.791666667
13	super middleweight	28	right-handed	10	0	0	10	1
13	featherweight	28	right-handed	15	7	0	22	0.681818182
13	super lightweight	30	right-handed	20	16	3	39	0.551282051
13	super bantamweight	29	right-handed	5	2	0	7	0.714285714
13	featherweight	22	right-handed	6	1	0	7	0.857142857
13	minimumweight	19	right-handed	7	1	1	9	0.833333333
13	super bantamweight	22	right-handed	7	1	0	8	0.875
13	flyweight	25	right-handed	6	4	0	10	0.6
13	heavyweight	38	right-handed	19	4	1	24	0.8125
13	light heavyweight	44	right-handed	44	10	1	55	0.809090909
13	flyweight	23	right-handed	7	5	0	12	0.583333333
13	super lightweight	26	right-handed	10	1	0	11	0.909090909
13	welterweight	32	right-handed	24	9	1	34	0.720588235
13	super flyweight	36	right-handed	17	15	0	32	0.53125
13	bantamweight	26	right-handed	16	13	3	32	0.546875
13	super lightweight	23	right-handed	5	0	0	5	1
13	heavyweight	35	right-handed	7	0	0	7	1
13	heavyweight	31	right-handed	10	6	0	16	0.625
13	cruiserweight	25	right-handed	7	0	0	7	1
13	super middleweight	41	right-handed	22	5	0	27	0.814814815
13	super middleweight	20	right-handed	8	1	1	10	0.85
13	welterweight	24	right-handed	9	1	1	11	0.863636364
13	cruiserweight	NA	right-handed	5	1	2	8	0.75
13	lightweight	29	right-handed	6	0	0	6	1
13	lightweight	28	right-handed	9	2	0	11	0.818181818
13	welterweight	19	right-handed	12	2	0	14	0.857142857
13	super welterweight	31	right-handed	5	0	0	5	1
13	super featherweight	24	right-handed	8	6	2	16	0.5625
13	light flyweight	23	right-handed	8	1	1	10	0.85
13	light flyweight	27	right-handed	16	1	1	18	0.916666667
13	lightweight	26	right-handed	13	11	0	24	0.541666667
13	middleweight	31	right-handed	19	15	0	34	0.558823529
13	super lightweight	22	right-handed	4	0	0	4	1
13	super flyweight	26	right-handed	9	1	1	11	0.863636364
13	featherweight	21	right-handed	7	0	0	7	1
13	flyweight	22	right-handed	7	3	0	10	0.7
13	super bantamweight	27	right-handed	6	0	0	6	1
13	cruiserweight	25	right-handed	6	0	0	6	1
13	welterweight	27	right-handed	8	4	1	13	0.653846154
13	light heavyweight	38	right-handed	27	17	2	46	0.608695652
13	lightweight	21	right-handed	9	0	0	9	1
13	super welterweight	29	right-handed	9	3	0	12	0.75
13	featherweight	22	right-handed	8	4	3	15	0.633333333
13	bantamweight	26	right-handed	11	5	0	16	0.6875
13	super middleweight	31	right-handed	12	1	0	13	0.923076923
13	lightweight	37	right-handed	40	19	3	62	0.669354839
13	lightweight	20	right-handed	9	0	0	9	1
13	super featherweight	29	right-handed	23	8	5	36	0.708333333
13	minimumweight	20	right-handed	6	3	1	10	0.65
13	minimumweight	30	right-handed	12	27	5	44	0.329545455
13	featherweight	32	right-handed	11	2	0	13	0.846153846
13	super bantamweight	35	right-handed	9	2	1	12	0.791666667
13	lightweight	31	right-handed	22	10	0	32	0.6875
13	super bantamweight	26	right-handed	8	1	0	9	0.888888889
13	welterweight	NA	right-handed	11	2	0	13	0.846153846
13	super lightweight	28	right-handed	11	5	2	18	0.666666667
13	super flyweight	23	right-handed	9	3	3	15	0.7
13	super flyweight	28	right-handed	5	3	0	8	0.625
13	cruiserweight	38	right-handed	10	7	0	17	0.588235294
13	super welterweight	33	right-handed	10	5	1	16	0.65625
13	super welterweight	25	right-handed	9	1	0	10	0.9
13	middleweight	23	right-handed	6	0	0	6	1
13	welterweight	26	right-handed	6	1	0	7	0.857142857
13	lightweight	32	right-handed	22	12	1	35	0.642857143
13	super middleweight	21	right-handed	7	0	0	7	1
13	super featherweight	32	right-handed	20	15	3	38	0.565789474
13	super welterweight	38	right-handed	22	13	2	37	0.621621622
13	middleweight	32	right-handed	10	1	1	12	0.875
13	super welterweight	27	right-handed	8	1	0	9	0.888888889
13	super welterweight	NA	right-handed	4	0	1	5	0.9
13	super featherweight	24	right-handed	5	2	0	7	0.714285714
13	featherweight	21	right-handed	8	2	0	10	0.8
13	super featherweight	29	right-handed	8	0	0	8	1
13	super welterweight	43	right-handed	10	2	1	13	0.807692308
13	middleweight	20	right-handed	12	1	0	13	0.923076923
13	super middleweight	36	right-handed	30	14	5	49	0.663265306
13	light heavyweight	28	right-handed	19	4	0	23	0.826086957
13	lightweight	20	right-handed	5	0	0	5	1
13	super middleweight	26	right-handed	13	5	0	18	0.722222222
13	super bantamweight	23	right-handed	12	4	2	18	0.722222222
13	super flyweight	21	right-handed	12	6	1	19	0.657894737
13	flyweight	22	right-handed	13	5	0	18	0.722222222
13	heavyweight	23	right-handed	4	0	0	4	1
13	super bantamweight	29	right-handed	12	7	2	21	0.619047619
13	featherweight	23	right-handed	8	0	0	8	1
13	super flyweight	29	right-handed	12	7	1	20	0.625
13	super featherweight	27	right-handed	9	1	1	11	0.863636364
13	super lightweight	24	right-handed	9	0	0	9	1
13	featherweight	33	right-handed	15	10	0	25	0.6
13	super welterweight	23	right-handed	5	0	0	5	1
13	flyweight	25	right-handed	11	10	1	22	0.522727273
13	super welterweight	34	right-handed	25	5	0	30	0.833333333
13	super middleweight	26	right-handed	11	2	0	13	0.846153846
13	welterweight	27	right-handed	11	3	3	17	0.735294118
13	lightweight	24	right-handed	13	9	0	22	0.590909091
13	featherweight	32	right-handed	13	2	0	15	0.866666667
13	welterweight	30	right-handed	21	7	2	30	0.733333333
13	super lightweight	23	right-handed	8	0	1	9	0.944444444
13	super featherweight	22	right-handed	5	0	0	5	1
14	super lightweight	28	right-handed	6	0	1	7	0.928571429
14	super welterweight	26	right-handed	15	5	2	22	0.727272727
14	welterweight	30	right-handed	9	7	1	17	0.558823529
14	super middleweight	29	right-handed	8	2	1	11	0.772727273
14	super featherweight	33	right-handed	14	11	0	25	0.56
14	super flyweight	22	right-handed	6	1	0	7	0.857142857
14	super welterweight	30	right-handed	12	0	1	13	0.961538462
14	super middleweight	47	right-handed	30	10	0	40	0.75
14	middleweight	34	right-handed	6	0	1	7	0.928571429
14	welterweight	27	right-handed	5	8	0	13	0.384615385
14	welterweight	25	right-handed	5	0	0	5	1
14	featherweight	31	right-handed	20	7	0	27	0.740740741
14	super lightweight	28	right-handed	9	5	0	14	0.642857143
14	super flyweight	22	right-handed	12	4	0	16	0.75
14	middleweight	34	right-handed	6	14	2	22	0.318181818
14	light flyweight	25	right-handed	13	8	2	23	0.608695652
14	lightweight	29	right-handed	11	10	4	25	0.52
14	flyweight	29	right-handed	10	1	1	12	0.875
14	lightweight	29	right-handed	5	0	0	5	1
14	lightweight	29	right-handed	5	2	1	8	0.6875
14	light heavyweight	28	right-handed	6	0	0	6	1
14	featherweight	26	right-handed	6	0	0	6	1
14	middleweight	24	right-handed	15	3	0	18	0.833333333
14	middleweight	20	right-handed	6	0	0	6	1
14	flyweight	32	right-handed	6	2	2	10	0.7
14	light heavyweight	25	right-handed	5	0	1	6	0.916666667
14	bantamweight	24	right-handed	7	5	0	12	0.583333333
14	flyweight	30	right-handed	24	4	0	28	0.857142857
14	lightweight	27	right-handed	9	1	0	10	0.9
14	middleweight	27	right-handed	6	0	0	6	1
14	welterweight	25	right-handed	3	4	1	8	0.4375
14	welterweight	28	right-handed	16	3	1	20	0.825
14	heavyweight	33	right-handed	17	6	0	23	0.739130435
14	heavyweight	30	right-handed	16	4	0	20	0.8
14	light flyweight	23	right-handed	12	2	0	14	0.857142857
13	light heavyweight	24	right-handed	7	0	0	7	1
13	super flyweight	19	right-handed	11	0	0	11	1
13	welterweight	31	right-handed	9	5	1	15	0.633333333
13	cruiserweight	29	right-handed	6	0	0	6	1
13	super lightweight	20	right-handed	6	0	0	6	1
13	welterweight	25	right-handed	7	1	0	8	0.875
13	light flyweight	19	right-handed	12	0	1	13	0.961538462
13	super middleweight	38	right-handed	23	21	4	48	0.520833333
13	super welterweight	32	right-handed	7	5	0	12	0.583333333
13	welterweight	32	right-handed	24	3	1	28	0.875
13	super lightweight	22	right-handed	6	0	0	6	1
13	cruiserweight	40	right-handed	39	19	0	58	0.672413793
13	lightweight	31	right-handed	15	10	0	25	0.6
13	welterweight	35	right-handed	32	5	2	39	0.846153846
13	light flyweight	27	right-handed	9	16	1	26	0.365384615
14	super welterweight	25	right-handed	5	2	0	7	0.714285714
14	super lightweight	30	right-handed	12	1	1	14	0.892857143
14	light heavyweight	29	right-handed	7	0	0	7	1
14	featherweight	27	right-handed	6	0	0	6	1
14	super lightweight	25	right-handed	10	0	0	10	1
14	super welterweight	26	right-handed	9	9	2	20	0.5
14	middleweight	24	right-handed	9	15	1	25	0.38
14	super flyweight	20	right-handed	6	0	0	6	1
14	bantamweight	24	right-handed	5	0	0	5	1
14	super featherweight	29	right-handed	17	11	1	29	0.603448276
14	heavyweight	34	right-handed	10	0	0	10	1
14	super welterweight	27	right-handed	4	1	1	6	0.75
14	featherweight	22	right-handed	7	0	2	9	0.888888889
14	super welterweight	33	right-handed	17	2	0	19	0.894736842
14	featherweight	30	right-handed	14	7	2	23	0.652173913
14	middleweight	37	right-handed	27	9	0	36	0.75
14	featherweight	29	right-handed	12	11	1	24	0.520833333
14	featherweight	32	right-handed	13	9	7	29	0.568965517
14	lightweight	40	right-handed	12	7	2	21	0.619047619
14	welterweight	24	right-handed	6	1	0	7	0.857142857
14	cruiserweight	NA	right-handed	15	2	1	18	0.861111111
14	heavyweight	33	right-handed	29	7	0	36	0.805555556
14	lightweight	31	right-handed	9	10	2	21	0.476190476
14	super featherweight	31	right-handed	11	4	1	16	0.71875
14	welterweight	35	right-handed	7	0	1	8	0.9375
14	lightweight	30	right-handed	8	2	3	13	0.730769231
14	lightweight	25	right-handed	7	0	0	7	1
14	cruiserweight	33	right-handed	12	1	0	13	0.923076923
14	middleweight	32	right-handed	12	2	3	17	0.794117647
14	welterweight	27	right-handed	28	13	0	41	0.682926829
14	super featherweight	23	right-handed	9	1	0	10	0.9
14	light heavyweight	41	right-handed	96	4	0	100	0.96
14	super bantamweight	35	right-handed	25	17	1	43	0.593023256
14	super welterweight	25	right-handed	8	1	0	9	0.888888889
14	heavyweight	41	right-handed	18	21	0	39	0.461538462
14	super welterweight	26	right-handed	6	0	0	6	1
14	minimumweight	29	right-handed	6	4	1	11	0.590909091
14	super bantamweight	26	right-handed	8	1	0	9	0.888888889
14	cruiserweight	26	right-handed	11	3	0	14	0.785714286
14	welterweight	28	right-handed	5	0	0	5	1
14	super welterweight	22	right-handed	7	0	0	7	1
14	light heavyweight	33	right-handed	13	0	0	13	1
14	middleweight	30	right-handed	12	2	1	15	0.833333333
14	featherweight	26	right-handed	14	9	1	24	0.604166667
14	lightweight	27	right-handed	5	0	0	5	1
14	bantamweight	22	right-handed	8	1	1	10	0.85
14	featherweight	25	right-handed	8	0	1	9	0.944444444
14	super lightweight	25	right-handed	13	3	0	16	0.8125
14	super middleweight	27	right-handed	6	0	0	6	1
14	featherweight	28	right-handed	12	17	1	30	0.416666667
14	super welterweight	39	right-handed	11	2	0	13	0.846153846
14	super welterweight	NA	right-handed	7	0	0	7	1
14	featherweight	NA	right-handed	10	1	0	11	0.909090909
14	flyweight	26	right-handed	10	1	0	11	0.909090909
14	super lightweight	27	right-handed	5	1	0	6	0.833333333
14	light heavyweight	36	right-handed	5	11	2	18	0.333333333
14	middleweight	25	right-handed	5	0	1	6	0.916666667
14	super bantamweight	26	right-handed	9	1	0	10	0.9
14	welterweight	24	right-handed	6	0	0	6	1
14	super featherweight	29	right-handed	4	1	2	7	0.714285714
14	super lightweight	31	right-handed	6	0	0	6	1
14	light heavyweight	31	right-handed	10	11	0	21	0.476190476
14	lightweight	35	right-handed	15	4	0	19	0.789473684
14	cruiserweight	37	right-handed	7	4	0	11	0.636363636
14	super featherweight	34	right-handed	6	1	0	7	0.857142857
14	welterweight	32	right-handed	6	6	3	15	0.5
14	super middleweight	29	right-handed	27	21	3	51	0.558823529
14	lightweight	30	right-handed	11	2	0	13	0.846153846
14	heavyweight	25	right-handed	8	2	0	10	0.8
14	featherweight	30	right-handed	14	4	1	19	0.763157895
14	welterweight	24	right-handed	13	7	0	20	0.65
14	super bantamweight	24	right-handed	23	6	0	29	0.793103448
14	light heavyweight	36	right-handed	7	4	0	11	0.636363636
14	lightweight	31	right-handed	11	2	2	15	0.8
14	super bantamweight	35	right-handed	8	20	1	29	0.293103448
14	welterweight	22	right-handed	8	0	0	8	1
14	super middleweight	NA	right-handed	8	0	1	9	0.944444444
14	featherweight	18	right-handed	10	4	0	14	0.714285714
14	super lightweight	29	right-handed	22	6	1	29	0.775862069
14	minimumweight	23	right-handed	9	5	0	14	0.642857143
14	super lightweight	25	right-handed	3	0	3	6	0.75
14	light heavyweight	26	right-handed	10	6	0	16	0.625
14	heavyweight	28	right-handed	6	3	2	11	0.636363636
14	super flyweight	29	right-handed	23	15	1	39	0.602564103
14	lightweight	43	right-handed	32	17	3	52	0.644230769
14	lightweight	24	right-handed	10	1	1	12	0.875
14	welterweight	29	right-handed	10	8	3	21	0.547619048
14	welterweight	23	right-handed	12	1	1	14	0.892857143
14	light flyweight	23	right-handed	14	0	1	15	0.966666667
14	super welterweight	31	right-handed	6	0	0	6	1
14	bantamweight	NA	right-handed	9	0	1	10	0.95
14	super featherweight	26	right-handed	17	7	0	24	0.708333333
14	super lightweight	34	right-handed	15	5	2	22	0.727272727
14	featherweight	26	right-handed	8	0	0	8	1
14	light flyweight	23	right-handed	6	2	1	9	0.722222222
14	light flyweight	21	right-handed	6	0	0	6	1
14	super flyweight	33	right-handed	15	1	1	17	0.911764706
14	middleweight	23	right-handed	7	0	0	7	1
14	featherweight	23	right-handed	6	2	0	8	0.75
14	lightweight	31	right-handed	12	10	2	24	0.541666667
15	super featherweight	21	right-handed	4	1	1	6	0.75
15	featherweight	25	right-handed	11	5	1	17	0.676470588
15	super lightweight	31	right-handed	7	2	2	11	0.727272727
15	welterweight	30	right-handed	16	15	3	34	0.514705882
15	lightweight	22	right-handed	9	0	0	9	1
15	super featherweight	23	right-handed	8	0	1	9	0.944444444
15	super lightweight	38	right-handed	8	4	1	13	0.653846154
15	featherweight	31	right-handed	10	4	0	14	0.714285714
15	heavyweight	27	right-handed	8	0	0	8	1
15	cruiserweight	24	right-handed	7	0	0	7	1
15	cruiserweight	29	right-handed	13	2	1	16	0.84375
15	welterweight	30	right-handed	10	4	2	16	0.6875
15	super middleweight	25	right-handed	6	0	0	6	1
15	light flyweight	32	right-handed	11	4	2	17	0.705882353
15	super welterweight	37	right-handed	21	8	2	31	0.709677419
15	super welterweight	27	right-handed	8	2	1	11	0.772727273
15	super lightweight	28	right-handed	13	1	0	14	0.928571429
15	super bantamweight	29	right-handed	12	1	0	13	0.923076923
15	heavyweight	34	right-handed	14	3	1	18	0.805555556
15	super bantamweight	30	right-handed	13	4	1	18	0.75
15	welterweight	22	right-handed	4	0	0	4	1
15	super featherweight	24	right-handed	8	0	0	8	1
15	bantamweight	NA	right-handed	8	1	0	9	0.888888889
15	featherweight	27	right-handed	23	11	1	35	0.671428571
15	super lightweight	23	right-handed	6	3	0	9	0.666666667
15	heavyweight	35	right-handed	15	0	0	15	1
15	super flyweight	25	right-handed	7	2	0	9	0.777777778
14	super flyweight	24	right-handed	7	0	0	7	1
14	cruiserweight	32	right-handed	8	2	1	11	0.772727273
14	super welterweight	27	right-handed	6	3	0	9	0.666666667
14	bantamweight	27	right-handed	13	9	1	23	0.586956522
14	super lightweight	24	right-handed	8	2	1	11	0.772727273
14	super lightweight	22	right-handed	8	3	0	11	0.727272727
14	middleweight	22	right-handed	7	0	0	7	1
14	super welterweight	25	right-handed	6	0	0	6	1
14	middleweight	33	right-handed	16	5	1	22	0.75
14	featherweight	32	right-handed	31	11	3	45	0.722222222
14	super lightweight	NA	right-handed	9	5	3	17	0.617647059
14	super featherweight	NA	right-handed	6	1	1	8	0.8125
14	light heavyweight	36	right-handed	9	0	0	9	1
14	welterweight	26	right-handed	16	6	1	23	0.717391304
14	super lightweight	21	right-handed	8	0	0	8	1
14	super flyweight	25	right-handed	5	0	0	5	1
14	middleweight	29	right-handed	9	0	0	9	1
14	super middleweight	20	right-handed	8	0	0	8	1
14	welterweight	23	right-handed	10	1	0	11	0.909090909
14	heavyweight	41	right-handed	19	2	0	21	0.904761905
14	lightweight	31	right-handed	6	0	0	6	1
14	bantamweight	NA	right-handed	17	3	0	20	0.85
14	middleweight	22	right-handed	17	5	2	24	0.75
15	welterweight	22	right-handed	1	0	0	1	1
15	super middleweight	27	right-handed	20	2	0	22	0.909090909
15	heavyweight	31	right-handed	3	0	0	3	1
15	super featherweight	21	right-handed	7	1	0	8	0.875
15	lightweight	25	right-handed	4	1	0	5	0.8
15	middleweight	28	right-handed	12	3	0	15	0.8
15	welterweight	30	right-handed	8	3	0	11	0.727272727
15	super welterweight	34	right-handed	15	4	1	20	0.775
15	light flyweight	21	right-handed	6	2	1	9	0.722222222
15	super middleweight	30	right-handed	7	3	1	11	0.681818182
15	super welterweight	23	right-handed	8	0	0	8	1
15	cruiserweight	21	right-handed	9	3	0	12	0.75
15	featherweight	23	right-handed	9	1	0	10	0.9
15	middleweight	26	right-handed	11	5	0	16	0.6875
15	featherweight	27	right-handed	13	1	1	15	0.9
15	lightweight	33	right-handed	16	1	1	18	0.916666667
15	super middleweight	26	right-handed	8	0	0	8	1
15	super lightweight	25	right-handed	8	1	1	10	0.85
15	heavyweight	32	right-handed	9	3	4	16	0.6875
15	super bantamweight	25	right-handed	8	0	0	8	1
15	bantamweight	20	right-handed	19	1	0	20	0.95
15	super middleweight	32	right-handed	23	17	0	40	0.575
15	super bantamweight	30	right-handed	10	1	0	11	0.909090909
15	super flyweight	31	right-handed	14	23	2	39	0.384615385
15	super bantamweight	37	right-handed	25	9	2	36	0.722222222
15	middleweight	34	right-handed	13	4	0	17	0.764705882
15	bantamweight	38	right-handed	14	9	2	25	0.6
15	super bantamweight	23	right-handed	14	3	0	17	0.823529412
15	super welterweight	41	right-handed	30	4	0	34	0.882352941
15	super featherweight	29	right-handed	10	1	0	11	0.909090909
15	welterweight	35	right-handed	31	15	0	46	0.673913043
15	light heavyweight	37	right-handed	13	5	1	19	0.710526316
15	super lightweight	28	right-handed	10	2	4	16	0.75
15	featherweight	35	right-handed	10	2	0	12	0.833333333
15	lightweight	19	right-handed	5	1	0	6	0.833333333
15	super featherweight	23	right-handed	11	4	0	15	0.733333333
15	featherweight	39	right-handed	17	4	1	22	0.795454545
15	super flyweight	22	right-handed	9	2	1	12	0.791666667
15	light heavyweight	33	right-handed	9	1	0	10	0.9
15	heavyweight	38	right-handed	23	3	0	26	0.884615385
15	heavyweight	53	right-handed	58	14	0	72	0.805555556
15	featherweight	33	right-handed	5	1	0	6	0.833333333
15	super middleweight	26	right-handed	8	4	0	12	0.666666667
15	welterweight	29	right-handed	13	2	1	16	0.84375
15	super middleweight	27	right-handed	8	0	0	8	1
15	heavyweight	28	right-handed	5	0	0	5	1
15	lightweight	25	right-handed	4	0	1	5	0.9
15	middleweight	25	right-handed	9	0	0	9	1
15	super featherweight	23	right-handed	9	0	0	9	1
15	minimumweight	28	right-handed	17	6	0	23	0.739130435
15	minimumweight	39	right-handed	29	6	2	37	0.810810811
15	super middleweight	NA	right-handed	6	0	0	6	1
15	heavyweight	36	right-handed	20	5	0	25	0.8
15	super lightweight	31	right-handed	6	3	1	10	0.65
15	welterweight	34	right-handed	10	7	1	18	0.583333333
15	super featherweight	31	right-handed	12	8	0	20	0.6
15	welterweight	27	right-handed	7	0	0	7	1
15	cruiserweight	34	right-handed	11	0	0	11	1
15	super bantamweight	21	right-handed	15	7	2	24	0.666666667
15	middleweight	32	right-handed	28	12	4	44	0.681818182
15	super middleweight	35	right-handed	28	14	2	44	0.659090909
15	welterweight	23	right-handed	7	0	1	8	0.9375
15	super featherweight	28	right-handed	17	14	1	32	0.546875
15	welterweight	27	right-handed	22	2	0	24	0.916666667
15	super middleweight	41	right-handed	20	16	1	37	0.554054054
15	super welterweight	33	right-handed	8	1	0	9	0.888888889
15	light heavyweight	37	right-handed	9	13	2	24	0.416666667
15	super welterweight	28	right-handed	6	4	5	15	0.566666667
15	super lightweight	19	right-handed	10	1	1	12	0.875
15	super lightweight	33	right-handed	27	9	1	37	0.743243243
15	featherweight	31	right-handed	11	12	1	24	0.479166667
15	heavyweight	45	right-handed	15	12	2	29	0.551724138
15	heavyweight	32	right-handed	9	4	0	13	0.692307692
15	super bantamweight	26	right-handed	8	0	0	8	1
15	super lightweight	30	right-handed	39	11	1	51	0.774509804
15	super lightweight	30	right-handed	8	8	1	17	0.5
15	bantamweight	27	right-handed	10	3	4	17	0.705882353
15	welterweight	31	right-handed	9	23	4	36	0.305555556
15	welterweight	20	right-handed	11	1	1	13	0.884615385
15	super welterweight	25	right-handed	12	0	0	12	1
15	cruiserweight	31	right-handed	5	1	1	7	0.785714286
15	lightweight	32	right-handed	11	1	0	12	0.916666667
15	super bantamweight	22	right-handed	6	0	0	6	1
15	welterweight	30	right-handed	14	7	2	23	0.652173913
15	lightweight	25	right-handed	6	1	1	8	0.8125
15	super welterweight	27	right-handed	9	1	1	11	0.863636364
15	cruiserweight	34	right-handed	10	11	2	23	0.47826087
15	super welterweight	33	right-handed	39	4	0	43	0.906976744
15	super lightweight	25	right-handed	13	6	0	19	0.684210526
15	bantamweight	21	right-handed	7	1	1	9	0.833333333
15	bantamweight	30	right-handed	18	5	1	24	0.770833333
15	super welterweight	40	right-handed	30	18	2	50	0.62
15	super welterweight	26	right-handed	11	1	2	14	0.857142857
15	lightweight	26	right-handed	11	4	1	16	0.71875
15	lightweight	31	right-handed	10	1	0	11	0.909090909
15	lightweight	23	right-handed	8	3	0	11	0.727272727
15	middleweight	28	right-handed	10	0	0	10	1
15	cruiserweight	34	right-handed	6	3	0	9	0.666666667
15	featherweight	41	right-handed	38	9	0	47	0.808510638
15	middleweight	20	right-handed	6	0	0	6	1
16	super welterweight	38	right-handed	21	4	2	27	0.814814815
16	light heavyweight	24	right-handed	8	1	0	9	0.888888889
16	super featherweight	33	right-handed	12	0	2	14	0.928571429
16	welterweight	25	right-handed	13	0	1	14	0.964285714
16	lightweight	27	right-handed	19	13	2	34	0.588235294
16	lightweight	28	right-handed	8	0	0	8	1
16	super lightweight	22	right-handed	8	1	0	9	0.888888889
16	bantamweight	26	right-handed	13	2	1	16	0.84375
16	super welterweight	27	right-handed	9	2	0	11	0.818181818
16	lightweight	31	right-handed	14	5	0	19	0.736842105
16	lightweight	33	right-handed	9	5	1	15	0.633333333
16	lightweight	32	right-handed	27	14	2	43	0.651162791
16	super featherweight	24	right-handed	6	0	0	6	1
16	super lightweight	26	right-handed	9	7	2	18	0.555555556
16	heavyweight	35	right-handed	9	7	4	20	0.55
16	bantamweight	27	right-handed	17	17	1	35	0.5
16	super lightweight	31	right-handed	15	11	3	29	0.568965517
16	middleweight	27	right-handed	11	4	1	16	0.71875
16	super welterweight	24	right-handed	12	1	0	13	0.923076923
16	light flyweight	30	right-handed	8	4	5	17	0.617647059
16	super featherweight	23	right-handed	9	5	0	14	0.642857143
16	super featherweight	31	right-handed	10	10	0	20	0.5
15	middleweight	39	right-handed	24	2	0	26	0.923076923
15	super welterweight	24	right-handed	15	2	2	19	0.842105263
15	super middleweight	34	right-handed	23	11	0	34	0.676470588
15	light flyweight	32	right-handed	7	0	1	8	0.9375
15	cruiserweight	NA	right-handed	7	0	0	7	1
15	featherweight	24	right-handed	8	0	0	8	1
15	flyweight	24	right-handed	5	2	2	9	0.666666667
15	super middleweight	27	right-handed	9	0	0	9	1
15	super welterweight	26	right-handed	8	0	0	8	1
15	lightweight	27	right-handed	9	0	1	10	0.95
15	middleweight	25	right-handed	13	16	2	31	0.451612903
15	middleweight	39	right-handed	16	4	1	21	0.785714286
15	super middleweight	31	right-handed	16	4	1	21	0.785714286
15	featherweight	31	right-handed	13	7	0	20	0.65
15	welterweight	34	right-handed	21	30	1	52	0.413461538
15	lightweight	25	right-handed	11	2	0	13	0.846153846
15	middleweight	31	right-handed	12	7	0	19	0.631578947
15	super lightweight	33	right-handed	8	2	2	12	0.75
15	welterweight	28	right-handed	10	1	1	12	0.875
15	bantamweight	28	right-handed	20	12	3	35	0.614285714
15	middleweight	25	right-handed	10	1	0	11	0.909090909
15	featherweight	24	right-handed	7	3	1	11	0.681818182
15	cruiserweight	36	right-handed	18	15	1	34	0.544117647
15	featherweight	23	right-handed	3	0	0	3	1
15	welterweight	36	right-handed	23	7	1	31	0.758064516
15	featherweight	20	right-handed	17	0	1	18	0.972222222
15	cruiserweight	29	right-handed	7	0	0	7	1
15	welterweight	36	right-handed	22	4	0	26	0.846153846
16	super lightweight	23	right-handed	13	0	0	13	1
16	super welterweight	29	right-handed	16	3	1	20	0.825
16	welterweight	25	right-handed	9	1	0	10	0.9
16	welterweight	28	right-handed	22	3	2	27	0.851851852
16	super middleweight	40	right-handed	32	3	0	35	0.914285714
16	middleweight	27	right-handed	9	2	0	11	0.818181818
16	light heavyweight	29	right-handed	14	7	2	23	0.652173913
16	super flyweight	28	right-handed	9	7	3	19	0.552631579
16	super welterweight	24	right-handed	11	0	1	12	0.958333333
16	super welterweight	29	right-handed	8	0	1	9	0.944444444
16	cruiserweight	36	right-handed	9	6	0	15	0.6
16	cruiserweight	28	right-handed	9	0	0	9	1
16	welterweight	24	right-handed	10	2	0	12	0.833333333
16	heavyweight	28	right-handed	8	0	0	8	1
16	heavyweight	30	right-handed	10	0	0	10	1
16	super welterweight	38	right-handed	17	4	2	23	0.782608696
16	super middleweight	33	right-handed	12	3	0	15	0.8
16	super bantamweight	45	right-handed	32	14	3	49	0.683673469
16	bantamweight	19	right-handed	6	0	0	6	1
16	cruiserweight	42	right-handed	19	4	0	23	0.826086957
16	middleweight	37	right-handed	10	1	0	11	0.909090909
16	super welterweight	26	right-handed	12	2	1	15	0.833333333
16	lightweight	37	right-handed	24	6	1	31	0.790322581
16	featherweight	27	right-handed	10	1	1	12	0.875
16	welterweight	28	right-handed	10	1	0	11	0.909090909
16	lightweight	33	right-handed	24	5	2	31	0.806451613
16	bantamweight	32	right-handed	8	4	1	13	0.653846154
16	lightweight	26	right-handed	6	4	1	11	0.590909091
16	bantamweight	29	right-handed	11	7	1	19	0.605263158
16	light flyweight	30	right-handed	23	16	5	44	0.579545455
16	minimumweight	19	right-handed	8	0	0	8	1
16	super lightweight	26	right-handed	14	4	2	20	0.75
16	lightweight	34	right-handed	15	5	1	21	0.738095238
16	heavyweight	32	right-handed	26	4	0	30	0.866666667
16	lightweight	30	right-handed	30	16	0	46	0.652173913
16	super flyweight	25	right-handed	10	3	2	15	0.733333333
16	super welterweight	32	right-handed	10	3	0	13	0.769230769
16	featherweight	29	right-handed	13	12	3	28	0.517857143
16	middleweight	21	right-handed	8	3	1	12	0.708333333
16	light heavyweight	28	right-handed	24	6	2	32	0.78125
16	super bantamweight	26	right-handed	6	0	0	6	1
16	lightweight	31	right-handed	15	15	4	34	0.5
16	super middleweight	28	right-handed	7	1	1	9	0.833333333
16	bantamweight	28	right-handed	10	0	0	10	1
16	super featherweight	31	right-handed	8	1	0	9	0.888888889
16	lightweight	37	right-handed	31	12	2	45	0.711111111
16	heavyweight	25	right-handed	12	3	0	15	0.8
16	super welterweight	43	right-handed	20	12	1	33	0.621212121
16	bantamweight	33	right-handed	21	6	4	31	0.741935484
16	lightweight	30	right-handed	22	9	0	31	0.709677419
16	flyweight	23	right-handed	13	1	0	14	0.928571429
16	super welterweight	34	right-handed	12	3	0	15	0.8
16	bantamweight	32	right-handed	11	14	5	30	0.45
16	super welterweight	24	right-handed	16	4	2	22	0.772727273
16	super welterweight	22	right-handed	7	0	0	7	1
16	super lightweight	NA	right-handed	6	0	0	6	1
16	middleweight	20	right-handed	8	0	0	8	1
16	cruiserweight	30	right-handed	8	1	0	9	0.888888889
16	cruiserweight	32	right-handed	10	17	3	30	0.383333333
16	welterweight	24	right-handed	7	0	0	7	1
16	welterweight	26	right-handed	10	2	0	12	0.833333333
16	cruiserweight	33	right-handed	13	2	1	16	0.84375
16	super lightweight	26	right-handed	9	1	0	10	0.9
16	super lightweight	23	right-handed	7	0	0	7	1
16	super bantamweight	28	right-handed	14	3	1	18	0.805555556
16	cruiserweight	39	right-handed	7	2	0	9	0.777777778
16	light heavyweight	23	right-handed	8	0	0	8	1
16	super bantamweight	30	right-handed	28	25	1	54	0.527777778
16	super lightweight	23	right-handed	6	4	2	12	0.583333333
16	welterweight	29	right-handed	10	3	1	14	0.75
16	super middleweight	37	right-handed	33	16	1	50	0.67
16	super middleweight	23	right-handed	8	0	0	8	1
16	super featherweight	29	right-handed	22	9	4	35	0.685714286
16	lightweight	23	right-handed	6	0	2	8	0.875
16	welterweight	26	right-handed	8	0	0	8	1
16	lightweight	26	right-handed	10	2	2	14	0.785714286
16	super lightweight	30	right-handed	19	5	0	24	0.791666667
16	super featherweight	29	right-handed	23	11	1	35	0.671428571
16	cruiserweight	36	right-handed	24	15	0	39	0.615384615
16	super welterweight	28	right-handed	12	2	0	14	0.857142857
16	super bantamweight	18	right-handed	13	0	0	13	1
16	super lightweight	29	right-handed	11	4	0	15	0.733333333
16	super featherweight	36	right-handed	20	16	2	38	0.552631579
16	super bantamweight	22	right-handed	9	2	0	11	0.818181818
16	super featherweight	29	right-handed	19	1	1	21	0.928571429
16	super lightweight	24	right-handed	7	0	2	9	0.888888889
16	light heavyweight	32	right-handed	8	2	1	11	0.772727273
16	super featherweight	20	right-handed	8	1	0	9	0.888888889
16	middleweight	37	right-handed	30	5	0	35	0.857142857
16	super lightweight	24	right-handed	7	1	0	8	0.875
16	super featherweight	33	right-handed	23	20	2	45	0.533333333
16	middleweight	29	right-handed	14	7	1	22	0.659090909
16	super middleweight	26	right-handed	11	1	2	14	0.857142857
16	featherweight	33	right-handed	29	7	0	36	0.805555556
16	middleweight	30	right-handed	22	32	3	57	0.412280702
16	featherweight	26	right-handed	11	3	0	14	0.785714286
16	super middleweight	29	right-handed	13	6	1	20	0.675
16	heavyweight	38	right-handed	29	6	0	35	0.828571429
16	welterweight	36	right-handed	24	7	1	32	0.765625
16	featherweight	25	right-handed	7	2	1	10	0.75
17	light heavyweight	37	right-handed	23	7	0	30	0.766666667
17	super featherweight	27	right-handed	11	10	0	21	0.523809524
17	super bantamweight	22	right-handed	6	2	4	12	0.666666667
17	super middleweight	36	right-handed	32	6	0	38	0.842105263
17	featherweight	35	right-handed	21	11	1	33	0.651515152
17	super bantamweight	39	right-handed	40	8	0	48	0.833333333
17	bantamweight	25	right-handed	10	5	0	15	0.666666667
17	super welterweight	29	right-handed	10	1	0	11	0.909090909
17	bantamweight	35	right-handed	15	10	2	27	0.592592593
17	super bantamweight	33	right-handed	21	1	0	22	0.954545455
17	bantamweight	35	right-handed	26	6	0	32	0.8125
17	flyweight	23	right-handed	9	8	0	17	0.529411765
17	lightweight	23	right-handed	11	19	0	30	0.366666667
17	bantamweight	27	right-handed	7	1	0	8	0.875
17	light heavyweight	30	right-handed	12	2	1	15	0.833333333
17	heavyweight	26	right-handed	10	0	0	10	1
17	super lightweight	24	right-handed	7	4	1	12	0.625
17	super featherweight	32	right-handed	23	9	2	34	0.705882353
17	featherweight	24	right-handed	18	0	0	18	1
17	welterweight	27	right-handed	9	1	0	10	0.9
17	heavyweight	31	right-handed	16	4	0	20	0.8
17	welterweight	25	right-handed	7	1	0	8	0.875
17	light heavyweight	30	right-handed	18	4	0	22	0.818181818
17	heavyweight	24	right-handed	9	0	1	10	0.95
17	super bantamweight	29	right-handed	21	4	1	26	0.826923077
17	super lightweight	28	right-handed	7	4	0	11	0.636363636
17	super welterweight	23	right-handed	8	0	0	8	1
17	super welterweight	32	right-handed	14	2	0	16	0.875
16	cruiserweight	30	right-handed	25	1	1	27	0.944444444
16	lightweight	26	right-handed	17	2	0	19	0.894736842
16	super flyweight	26	right-handed	11	5	2	18	0.666666667
16	cruiserweight	30	right-handed	10	0	0	10	1
16	super bantamweight	28	right-handed	14	2	0	16	0.875
16	cruiserweight	26	right-handed	7	1	0	8	0.875
16	lightweight	21	right-handed	5	1	1	7	0.785714286
16	heavyweight	28	right-handed	17	1	1	19	0.921052632
16	middleweight	29	right-handed	10	1	1	12	0.875
16	cruiserweight	31	right-handed	8	1	0	9	0.888888889
16	super lightweight	25	right-handed	5	3	1	9	0.611111111
16	flyweight	30	right-handed	10	10	0	20	0.5
16	super featherweight	21	right-handed	8	2	2	12	0.75
16	middleweight	24	right-handed	9	1	0	10	0.9
16	super lightweight	28	right-handed	13	6	2	21	0.666666667
16	cruiserweight	35	right-handed	25	10	0	35	0.714285714
16	super lightweight	28	right-handed	16	1	0	17	0.941176471
16	super welterweight	26	right-handed	10	3	2	15	0.733333333
16	super featherweight	20	right-handed	9	4	0	13	0.692307692
16	super lightweight	21	right-handed	7	0	0	7	1
16	cruiserweight	35	right-handed	21	4	0	25	0.84
16	super bantamweight	27	right-handed	13	48	5	66	0.234848485
17	super lightweight	25	right-handed	14	1	0	15	0.933333333
17	welterweight	NA	right-handed	6	1	0	7	0.857142857
17	super featherweight	24	right-handed	13	4	0	17	0.764705882
17	welterweight	34	right-handed	13	7	1	21	0.642857143
17	super featherweight	23	right-handed	22	2	1	25	0.9
17	featherweight	41	right-handed	22	19	5	46	0.532608696
17	super middleweight	24	right-handed	10	0	0	10	1
17	super featherweight	31	right-handed	28	6	0	34	0.823529412
17	bantamweight	21	right-handed	8	5	0	13	0.615384615
17	super flyweight	26	right-handed	15	12	2	29	0.551724138
17	super lightweight	22	right-handed	6	0	1	7	0.928571429
17	middleweight	25	right-handed	18	3	0	21	0.857142857
17	super middleweight	39	right-handed	22	15	4	41	0.585365854
17	super lightweight	23	right-handed	8	0	0	8	1
17	bantamweight	30	right-handed	9	6	2	17	0.588235294
17	super bantamweight	34	right-handed	7	5	1	13	0.576923077
17	middleweight	26	right-handed	6	1	0	7	0.857142857
17	heavyweight	29	right-handed	9	0	1	10	0.95
17	middleweight	28	right-handed	10	6	0	16	0.625
17	middleweight	38	right-handed	30	28	2	60	0.516666667
17	middleweight	41	right-handed	50	20	2	72	0.708333333
17	super middleweight	29	right-handed	10	3	0	13	0.769230769
17	super middleweight	27	right-handed	8	1	1	10	0.85
17	super welterweight	29	right-handed	5	1	1	7	0.785714286
17	welterweight	32	right-handed	16	9	2	27	0.62962963
17	super flyweight	22	right-handed	10	0	0	10	1
17	lightweight	23	right-handed	13	4	1	18	0.75
17	featherweight	26	right-handed	6	5	1	12	0.541666667
17	welterweight	24	right-handed	8	0	0	8	1
17	super middleweight	31	right-handed	13	2	1	16	0.84375
17	super lightweight	34	right-handed	31	9	0	40	0.775
17	featherweight	23	right-handed	10	0	0	10	1
17	super flyweight	29	right-handed	11	6	2	19	0.631578947
17	super featherweight	20	right-handed	7	0	0	7	1
17	middleweight	33	right-handed	10	0	1	11	0.954545455
17	flyweight	29	right-handed	12	5	3	20	0.675
17	welterweight	25	right-handed	10	2	1	13	0.807692308
17	welterweight	27	right-handed	8	2	1	11	0.772727273
17	super lightweight	22	right-handed	9	0	0	9	1
17	super featherweight	25	right-handed	13	7	3	23	0.630434783
17	bantamweight	28	right-handed	12	2	0	14	0.857142857
17	light heavyweight	37	right-handed	18	1	0	19	0.947368421
17	cruiserweight	29	right-handed	7	0	0	7	1
17	heavyweight	33	right-handed	15	2	0	17	0.882352941
17	super welterweight	36	right-handed	25	5	0	30	0.833333333
17	super flyweight	NA	right-handed	16	4	0	20	0.8
17	super flyweight	24	right-handed	4	0	0	4	1
17	welterweight	23	right-handed	5	0	0	5	1
17	welterweight	23	right-handed	9	0	0	9	1
17	light heavyweight	NA	right-handed	8	2	0	10	0.8
18	middleweight	34	right-handed	26	9	0	35	0.742857143
17	super featherweight	24	right-handed	7	0	1	8	0.9375
17	super bantamweight	30	right-handed	4	0	0	4	1
17	middleweight	23	right-handed	6	1	0	7	0.857142857
17	super middleweight	31	right-handed	6	0	0	6	1
17	cruiserweight	NA	right-handed	9	0	1	10	0.95
17	featherweight	27	right-handed	17	6	2	25	0.72
17	super middleweight	37	right-handed	24	10	1	35	0.7
17	heavyweight	31	right-handed	13	1	0	14	0.928571429
17	super lightweight	29	right-handed	11	1	0	12	0.916666667
17	super welterweight	29	right-handed	13	1	0	14	0.928571429
17	super middleweight	28	right-handed	22	6	3	31	0.758064516
17	super lightweight	31	right-handed	13	6	0	19	0.684210526
17	bantamweight	21	right-handed	12	2	0	14	0.857142857
17	super lightweight	25	right-handed	17	5	1	23	0.760869565
17	heavyweight	40	right-handed	19	5	0	24	0.791666667
17	cruiserweight	30	right-handed	8	2	2	12	0.75
17	middleweight	27	right-handed	9	3	0	12	0.75
17	cruiserweight	52	right-handed	56	24	0	80	0.7
17	welterweight	35	right-handed	18	7	3	28	0.696428571
17	lightweight	27	right-handed	8	0	0	8	1
17	minimumweight	23	right-handed	10	1	1	12	0.875
17	lightweight	29	right-handed	14	2	0	16	0.875
17	cruiserweight	24	right-handed	6	0	0	6	1
17	super featherweight	22	right-handed	19	3	0	22	0.863636364
17	middleweight	29	right-handed	8	0	0	8	1
17	welterweight	26	right-handed	20	2	0	22	0.909090909
17	lightweight	31	right-handed	12	5	1	18	0.694444444
17	cruiserweight	31	right-handed	12	3	0	15	0.8
17	super middleweight	34	right-handed	9	12	3	24	0.4375
17	super flyweight	NA	right-handed	16	5	0	21	0.761904762
17	welterweight	23	right-handed	11	2	1	14	0.821428571
17	super welterweight	24	right-handed	8	2	0	10	0.8
17	welterweight	25	right-handed	10	0	2	12	0.916666667
17	super middleweight	37	right-handed	42	17	1	60	0.708333333
17	welterweight	27	right-handed	13	8	1	22	0.613636364
17	welterweight	30	right-handed	18	5	0	23	0.782608696
17	welterweight	31	right-handed	20	4	1	25	0.82
17	super lightweight	NA	right-handed	9	0	0	9	1
17	heavyweight	39	right-handed	18	8	1	27	0.685185185
17	middleweight	38	right-handed	43	13	0	56	0.767857143
17	bantamweight	33	right-handed	20	5	0	25	0.8
17	super bantamweight	23	right-handed	16	1	1	18	0.916666667
17	light flyweight	22	right-handed	6	1	0	7	0.857142857
17	featherweight	19	right-handed	8	1	0	9	0.888888889
17	flyweight	22	right-handed	12	3	1	16	0.78125
17	lightweight	26	right-handed	9	0	1	10	0.95
17	bantamweight	26	right-handed	18	4	0	22	0.818181818
17	welterweight	33	right-handed	25	5	2	32	0.8125
17	super lightweight	25	right-handed	13	1	0	14	0.928571429
18	super lightweight	22	right-handed	9	0	0	9	1
18	featherweight	22	right-handed	7	1	0	8	0.875
18	super middleweight	36	right-handed	8	4	1	13	0.653846154
18	super lightweight	38	right-handed	33	13	1	47	0.712765957
18	lightweight	29	right-handed	6	0	0	6	1
18	minimumweight	20	right-handed	8	0	0	8	1
18	super bantamweight	23	right-handed	14	4	1	19	0.763157895
18	welterweight	26	right-handed	13	1	1	15	0.9
18	super middleweight	29	right-handed	10	2	1	13	0.807692308
18	middleweight	33	right-handed	16	12	1	29	0.568965517
18	super welterweight	39	right-handed	33	8	1	42	0.797619048
18	welterweight	26	right-handed	24	0	0	24	1
18	super bantamweight	24	right-handed	8	1	1	10	0.85
18	super welterweight	26	right-handed	4	0	0	4	1
18	super middleweight	21	right-handed	5	0	0	5	1
18	super featherweight	24	right-handed	29	8	6	43	0.744186047
18	super middleweight	27	right-handed	20	3	1	24	0.854166667
18	super lightweight	30	right-handed	8	1	1	10	0.85
18	super middleweight	27	right-handed	18	1	2	21	0.904761905
18	super bantamweight	24	right-handed	9	5	0	14	0.642857143
18	super middleweight	41	right-handed	19	5	1	25	0.78
18	welterweight	23	right-handed	5	0	0	5	1
18	super middleweight	39	right-handed	25	8	0	33	0.757575758
18	light heavyweight	33	right-handed	24	11	0	35	0.685714286
18	super middleweight	22	right-handed	11	2	0	13	0.846153846
18	cruiserweight	32	right-handed	8	1	2	11	0.818181818
18	lightweight	35	right-handed	10	7	1	18	0.583333333
18	heavyweight	25	right-handed	11	1	0	12	0.916666667
18	super lightweight	31	right-handed	18	6	2	26	0.730769231
18	super middleweight	31	right-handed	7	2	0	9	0.777777778
18	super middleweight	27	right-handed	16	3	0	19	0.842105263
18	heavyweight	30	right-handed	8	2	0	10	0.8
18	cruiserweight	23	right-handed	3	0	1	4	0.875
18	super featherweight	23	right-handed	6	0	1	7	0.928571429
18	super lightweight	28	right-handed	7	1	2	10	0.8
18	heavyweight	33	right-handed	13	8	0	21	0.619047619
18	flyweight	20	right-handed	7	1	0	8	0.875
18	featherweight	31	right-handed	24	3	0	27	0.888888889
18	lightweight	22	right-handed	5	0	0	5	1
18	flyweight	24	right-handed	10	2	1	13	0.807692308
18	super bantamweight	NA	right-handed	22	11	1	34	0.661764706
18	middleweight	32	right-handed	16	8	0	24	0.666666667
18	lightweight	28	right-handed	24	7	1	32	0.765625
18	super middleweight	29	right-handed	11	0	0	11	1
18	cruiserweight	28	right-handed	10	3	0	13	0.769230769
18	super welterweight	29	right-handed	10	0	1	11	0.954545455
18	super lightweight	25	right-handed	12	0	0	12	1
18	lightweight	23	right-handed	12	2	1	15	0.833333333
18	super middleweight	26	right-handed	17	4	0	21	0.80952381
18	super welterweight	33	right-handed	22	7	1	30	0.75
18	lightweight	27	right-handed	10	5	0	15	0.666666667
18	super welterweight	24	right-handed	9	0	0	9	1
18	super middleweight	25	right-handed	8	0	0	8	1
18	welterweight	27	right-handed	10	3	2	15	0.733333333
18	super bantamweight	23	right-handed	8	1	0	9	0.888888889
18	bantamweight	28	right-handed	9	5	2	16	0.625
18	super featherweight	27	right-handed	19	5	0	24	0.791666667
18	featherweight	NA	right-handed	10	0	0	10	1
18	welterweight	24	right-handed	7	1	0	8	0.875
18	super featherweight	22	right-handed	8	0	0	8	1
18	super lightweight	27	right-handed	13	4	0	17	0.764705882
18	heavyweight	31	right-handed	8	0	0	8	1
18	super flyweight	23	right-handed	11	3	0	14	0.785714286
18	super featherweight	22	right-handed	12	1	0	13	0.923076923
18	lightweight	35	right-handed	17	10	2	29	0.620689655
18	lightweight	34	right-handed	13	1	2	16	0.875
18	super middleweight	27	right-handed	10	7	0	17	0.588235294
18	super featherweight	27	right-handed	6	1	1	8	0.8125
18	super bantamweight	19	right-handed	5	0	1	6	0.916666667
18	super flyweight	28	right-handed	11	2	0	13	0.846153846
18	super lightweight	27	right-handed	10	4	1	15	0.7
18	super featherweight	21	right-handed	6	0	0	6	1
18	super bantamweight	24	right-handed	7	0	3	10	0.85
18	bantamweight	20	right-handed	5	1	0	6	0.833333333
18	super lightweight	33	right-handed	18	14	0	32	0.5625
18	lightweight	34	right-handed	6	0	0	6	1
18	bantamweight	26	right-handed	5	0	0	5	1
18	super middleweight	25	right-handed	10	0	0	10	1
18	super welterweight	26	right-handed	7	2	1	10	0.75
18	lightweight	38	right-handed	36	19	1	56	0.651785714
18	super welterweight	35	right-handed	56	17	0	73	0.767123288
18	super welterweight	35	right-handed	37	23	0	60	0.616666667
18	super bantamweight	32	right-handed	9	8	0	17	0.529411765
18	welterweight	41	right-handed	24	8	1	33	0.742424242
18	heavyweight	42	right-handed	24	0	0	24	1
18	bantamweight	27	right-handed	10	6	5	21	0.595238095
18	welterweight	26	right-handed	9	1	0	10	0.9
18	middleweight	32	right-handed	18	6	2	26	0.730769231
18	super middleweight	20	right-handed	8	0	0	8	1
18	lightweight	23	right-handed	7	2	3	12	0.708333333
18	featherweight	33	right-handed	9	11	2	22	0.454545455
18	welterweight	24	right-handed	7	0	0	7	1
18	welterweight	24	right-handed	9	0	0	9	1
18	cruiserweight	42	right-handed	38	6	0	44	0.863636364
18	lightweight	27	right-handed	9	0	0	9	1
18	featherweight	26	right-handed	6	2	1	9	0.722222222
18	middleweight	20	right-handed	11	0	1	12	0.958333333
18	featherweight	29	right-handed	20	15	1	36	0.569444444
18	welterweight	41	right-handed	29	8	3	40	0.7625
18	heavyweight	35	right-handed	23	3	0	26	0.884615385
19	lightweight	23	right-handed	20	3	1	24	0.854166667
19	lightweight	31	right-handed	13	7	2	22	0.636363636
19	super bantamweight	27	right-handed	14	1	0	15	0.933333333
19	super middleweight	27	right-handed	11	1	0	12	0.916666667
19	lightweight	26	right-handed	8	0	0	8	1
19	light heavyweight	29	right-handed	6	0	0	6	1
19	super featherweight	30	right-handed	9	2	0	11	0.818181818
19	super middleweight	26	right-handed	11	3	2	16	0.75
19	super lightweight	32	right-handed	21	2	1	24	0.895833333
19	super featherweight	24	right-handed	9	0	1	10	0.95
19	bantamweight	28	right-handed	23	8	1	32	0.734375
19	middleweight	NA	right-handed	21	8	2	31	0.709677419
19	welterweight	33	right-handed	21	7	1	29	0.74137931
19	super featherweight	30	right-handed	8	2	0	10	0.8
19	super bantamweight	25	right-handed	8	3	2	13	0.692307692
19	super bantamweight	28	right-handed	9	3	0	12	0.75
19	middleweight	29	right-handed	16	0	0	16	1
19	light heavyweight	31	right-handed	10	0	0	10	1
19	super featherweight	24	right-handed	24	12	0	36	0.666666667
19	cruiserweight	30	right-handed	30	4	0	34	0.882352941
19	welterweight	24	right-handed	8	0	0	8	1
19	super featherweight	22	right-handed	10	1	0	11	0.909090909
19	bantamweight	29	right-handed	11	5	1	17	0.676470588
19	light heavyweight	37	right-handed	10	0	0	10	1
19	light flyweight	23	right-handed	7	2	0	9	0.777777778
19	super middleweight	28	right-handed	12	1	0	13	0.923076923
19	heavyweight	28	right-handed	8	1	2	11	0.818181818
19	super welterweight	29	right-handed	21	17	3	41	0.548780488
19	welterweight	21	right-handed	7	0	0	7	1
19	super flyweight	20	right-handed	8	1	1	10	0.85
19	lightweight	25	right-handed	15	3	0	18	0.833333333
19	flyweight	23	right-handed	6	3	2	11	0.636363636
19	bantamweight	25	right-handed	9	1	0	10	0.9
19	super middleweight	38	right-handed	21	1	1	23	0.934782609
19	super middleweight	37	right-handed	31	18	1	50	0.63
19	middleweight	25	right-handed	13	3	1	17	0.794117647
19	lightweight	28	right-handed	19	8	2	29	0.689655172
18	super bantamweight	22	right-handed	9	0	0	9	1
18	heavyweight	39	right-handed	33	12	1	46	0.72826087
18	super middleweight	30	right-handed	11	0	0	11	1
18	super bantamweight	29	right-handed	10	0	1	11	0.954545455
18	welterweight	26	right-handed	15	2	0	17	0.882352941
18	featherweight	23	right-handed	6	3	4	13	0.615384615
18	lightweight	21	right-handed	18	2	1	21	0.880952381
18	middleweight	32	right-handed	40	15	3	58	0.715517241
18	light heavyweight	28	right-handed	6	1	0	7	0.857142857
18	featherweight	24	right-handed	13	7	1	21	0.642857143
18	super middleweight	44	right-handed	32	16	3	51	0.656862745
18	super lightweight	26	right-handed	8	0	0	8	1
18	middleweight	23	right-handed	11	1	0	12	0.916666667
19	heavyweight	28	right-handed	19	6	4	29	0.724137931
19	light flyweight	24	right-handed	14	1	3	18	0.861111111
19	cruiserweight	23	right-handed	8	0	0	8	1
19	cruiserweight	30	right-handed	11	6	0	17	0.647058824
19	super lightweight	28	right-handed	25	3	2	30	0.866666667
19	lightweight	40	right-handed	36	32	6	74	0.527027027
19	super lightweight	26	right-handed	7	3	1	11	0.681818182
19	bantamweight	26	right-handed	9	3	1	13	0.730769231
19	welterweight	24	right-handed	6	0	0	6	1
19	lightweight	26	right-handed	16	3	3	22	0.795454545
19	lightweight	23	right-handed	18	2	2	22	0.863636364
19	bantamweight	27	right-handed	7	0	0	7	1
19	super middleweight	26	right-handed	23	18	4	45	0.555555556
19	lightweight	23	right-handed	19	3	0	22	0.863636364
19	featherweight	26	right-handed	26	15	2	43	0.627906977
19	light flyweight	21	right-handed	6	2	2	10	0.7
19	super bantamweight	24	right-handed	8	0	0	8	1
19	super lightweight	27	right-handed	11	0	0	11	1
19	light heavyweight	30	right-handed	17	2	0	19	0.894736842
19	super featherweight	31	right-handed	16	2	0	18	0.888888889
19	super lightweight	32	right-handed	11	1	1	13	0.884615385
19	super lightweight	29	right-handed	7	0	0	7	1
19	super middleweight	33	right-handed	10	1	1	12	0.875
19	welterweight	26	right-handed	10	1	0	11	0.909090909
19	welterweight	22	right-handed	10	1	1	12	0.875
19	lightweight	28	right-handed	10	3	0	13	0.769230769
19	super featherweight	27	right-handed	8	0	0	8	1
19	flyweight	26	right-handed	8	4	2	14	0.642857143
19	middleweight	31	right-handed	21	9	1	31	0.693548387
19	super middleweight	24	right-handed	10	4	1	15	0.7
19	welterweight	25	right-handed	7	0	0	7	1
19	super welterweight	37	right-handed	36	3	1	40	0.9125
19	super featherweight	22	right-handed	8	1	0	9	0.888888889
19	cruiserweight	NA	right-handed	7	0	0	7	1
19	cruiserweight	36	right-handed	16	7	1	24	0.6875
19	super bantamweight	20	right-handed	7	0	0	7	1
19	light flyweight	24	right-handed	12	4	1	17	0.735294118
19	lightweight	25	right-handed	10	0	2	12	0.916666667
19	cruiserweight	33	right-handed	11	2	3	16	0.78125
19	flyweight	26	right-handed	12	3	2	17	0.764705882
19	featherweight	24	right-handed	16	2	3	21	0.833333333
19	super lightweight	19	right-handed	18	3	0	21	0.857142857
19	light heavyweight	31	right-handed	13	3	2	18	0.777777778
19	super welterweight	21	right-handed	8	0	0	8	1
19	featherweight	NA	right-handed	7	2	2	11	0.727272727
19	super lightweight	25	right-handed	6	0	1	7	0.928571429
19	middleweight	22	right-handed	5	2	1	8	0.6875
19	lightweight	28	right-handed	18	4	2	24	0.791666667
19	super welterweight	25	right-handed	8	0	0	8	1
19	super bantamweight	19	right-handed	10	1	0	11	0.909090909
20	cruiserweight	25	right-handed	9	0	0	9	1
20	bantamweight	28	right-handed	12	2	0	14	0.857142857
20	welterweight	26	right-handed	9	0	0	9	1
20	lightweight	25	right-handed	6	3	1	10	0.65
20	featherweight	33	right-handed	34	17	5	56	0.651785714
20	super middleweight	23	right-handed	6	12	4	22	0.363636364
20	lightweight	26	right-handed	13	0	0	13	1
20	super lightweight	30	right-handed	14	5	0	19	0.736842105
20	flyweight	20	right-handed	7	0	0	7	1
20	bantamweight	27	right-handed	22	22	4	48	0.5
20	featherweight	20	right-handed	10	5	3	18	0.638888889
20	welterweight	31	right-handed	17	4	0	21	0.80952381
20	super lightweight	32	right-handed	27	4	0	31	0.870967742
20	lightweight	23	right-handed	9	2	0	11	0.818181818
20	lightweight	28	right-handed	8	0	0	8	1
20	welterweight	32	right-handed	9	1	1	11	0.863636364
20	welterweight	33	right-handed	18	2	0	20	0.9
20	lightweight	28	right-handed	10	0	0	10	1
20	cruiserweight	31	right-handed	9	0	0	9	1
20	middleweight	27	right-handed	7	0	2	9	0.888888889
20	super featherweight	30	right-handed	11	3	0	14	0.785714286
20	super featherweight	29	right-handed	11	5	1	17	0.676470588
20	lightweight	22	right-handed	10	2	1	13	0.807692308
20	super lightweight	30	right-handed	15	3	0	18	0.833333333
19	middleweight	31	right-handed	10	1	0	11	0.909090909
19	featherweight	25	right-handed	11	4	0	15	0.733333333
19	super bantamweight	22	right-handed	9	0	0	9	1
19	lightweight	26	right-handed	17	5	0	22	0.772727273
19	super bantamweight	32	right-handed	23	7	0	30	0.766666667
19	featherweight	28	right-handed	17	2	2	21	0.857142857
19	light heavyweight	23	right-handed	7	3	0	10	0.7
19	featherweight	NA	right-handed	8	2	0	10	0.8
19	super lightweight	22	right-handed	7	1	0	8	0.875
19	super lightweight	26	right-handed	7	15	3	25	0.34
19	super lightweight	19	right-handed	12	0	0	12	1
19	featherweight	22	right-handed	13	3	0	16	0.8125
19	super featherweight	24	right-handed	13	7	2	22	0.636363636
19	light heavyweight	28	right-handed	11	2	0	13	0.846153846
19	lightweight	24	right-handed	7	0	1	8	0.9375
19	cruiserweight	32	right-handed	8	0	0	8	1
19	light heavyweight	31	right-handed	8	0	0	8	1
19	super lightweight	31	right-handed	14	5	0	19	0.736842105
19	super lightweight	25	right-handed	18	10	1	29	0.637931034
19	heavyweight	29	right-handed	5	0	0	5	1
19	super featherweight	28	right-handed	17	1	1	19	0.921052632
19	heavyweight	32	right-handed	5	0	1	6	0.916666667
19	middleweight	37	right-handed	29	12	1	42	0.702380952
19	middleweight	NA	right-handed	9	0	0	9	1
19	featherweight	25	right-handed	9	0	1	10	0.95
19	middleweight	40	right-handed	23	4	0	27	0.851851852
20	middleweight	34	right-handed	23	5	1	29	0.810344828
20	super middleweight	35	right-handed	22	2	2	26	0.884615385
20	featherweight	20	right-handed	9	2	0	11	0.818181818
20	featherweight	21	right-handed	7	1	1	9	0.833333333
20	super welterweight	28	right-handed	23	9	0	32	0.71875
20	light heavyweight	NA	right-handed	6	0	0	6	1
20	cruiserweight	29	right-handed	10	0	1	11	0.954545455
20	super bantamweight	25	right-handed	13	6	2	21	0.666666667
20	super featherweight	26	right-handed	14	2	1	17	0.852941176
20	cruiserweight	39	right-handed	32	6	0	38	0.842105263
20	welterweight	24	right-handed	6	2	1	9	0.722222222
20	super flyweight	30	right-handed	20	5	1	26	0.788461538
20	welterweight	24	right-handed	10	1	2	13	0.846153846
20	bantamweight	34	right-handed	15	9	3	27	0.611111111
20	welterweight	27	right-handed	9	0	0	9	1
20	flyweight	28	right-handed	25	5	1	31	0.822580645
20	super middleweight	22	right-handed	18	0	0	18	1
20	lightweight	29	right-handed	27	4	1	32	0.859375
20	light heavyweight	27	right-handed	14	1	1	16	0.90625
20	lightweight	26	right-handed	6	1	0	7	0.857142857
20	super featherweight	23	right-handed	16	5	0	21	0.761904762
20	welterweight	28	right-handed	28	4	0	32	0.875
20	light flyweight	NA	right-handed	9	3	0	12	0.75
20	heavyweight	27	right-handed	18	0	0	18	1
20	super flyweight	22	right-handed	15	0	0	15	1
20	super welterweight	28	right-handed	11	2	2	15	0.8
20	lightweight	29	right-handed	33	7	0	40	0.825
20	bantamweight	30	right-handed	19	11	0	30	0.633333333
20	welterweight	20	right-handed	12	2	0	14	0.857142857
20	super middleweight	36	right-handed	24	7	0	31	0.774193548
20	lightweight	35	right-handed	12	23	3	38	0.355263158
20	welterweight	29	right-handed	35	9	1	45	0.788888889
20	cruiserweight	34	right-handed	18	3	0	21	0.857142857
20	super featherweight	28	right-handed	13	1	2	16	0.875
20	light heavyweight	24	right-handed	16	0	0	16	1
20	lightweight	37	right-handed	18	4	3	25	0.78
20	featherweight	24	right-handed	10	3	1	14	0.75
20	light heavyweight	29	right-handed	18	15	1	34	0.544117647
20	super middleweight	30	right-handed	11	2	0	13	0.846153846
20	middleweight	33	right-handed	21	3	0	24	0.875
20	super lightweight	22	right-handed	12	2	0	14	0.857142857
20	heavyweight	30	right-handed	13	2	0	15	0.866666667
20	super welterweight	29	right-handed	6	2	0	8	0.75
20	middleweight	30	right-handed	10	0	0	10	1
20	featherweight	31	right-handed	28	8	0	36	0.777777778
20	middleweight	38	right-handed	18	11	1	30	0.616666667
20	super featherweight	28	right-handed	13	3	1	17	0.794117647
20	middleweight	28	right-handed	8	0	0	8	1
20	welterweight	24	right-handed	8	0	0	8	1
20	super flyweight	33	right-handed	12	17	2	31	0.419354839
21	welterweight	26	right-handed	15	2	0	17	0.882352941
21	super lightweight	22	right-handed	14	0	0	14	1
21	lightweight	28	right-handed	6	1	0	7	0.857142857
21	super flyweight	30	right-handed	19	4	0	23	0.826086957
21	super bantamweight	18	right-handed	21	1	0	22	0.954545455
21	welterweight	22	right-handed	9	1	0	10	0.9
21	super lightweight	33	right-handed	11	12	3	26	0.480769231
21	light flyweight	26	right-handed	10	0	1	11	0.954545455
21	lightweight	23	right-handed	14	0	1	15	0.966666667
21	light heavyweight	36	right-handed	19	5	1	25	0.78
21	cruiserweight	33	right-handed	4	0	0	4	1
21	middleweight	38	right-handed	37	4	1	42	0.892857143
21	super lightweight	32	right-handed	13	1	1	15	0.9
21	super lightweight	38	right-handed	32	17	0	49	0.653061224
21	super welterweight	25	right-handed	11	0	0	11	1
21	super lightweight	38	right-handed	26	33	2	61	0.442622951
21	cruiserweight	24	right-handed	4	0	0	4	1
21	light flyweight	21	right-handed	11	1	0	12	0.916666667
21	super bantamweight	27	right-handed	11	1	0	12	0.916666667
21	welterweight	31	right-handed	14	6	0	20	0.7
20	super welterweight	31	right-handed	15	1	0	16	0.9375
20	welterweight	31	right-handed	10	13	2	25	0.44
20	super bantamweight	24	right-handed	13	2	0	15	0.866666667
20	light heavyweight	26	right-handed	19	5	0	24	0.791666667
20	super lightweight	30	right-handed	9	1	0	10	0.9
20	flyweight	39	right-handed	30	7	2	39	0.794871795
20	super welterweight	25	right-handed	8	0	0	8	1
20	lightweight	23	right-handed	7	0	0	7	1
20	heavyweight	27	right-handed	15	1	0	16	0.9375
20	middleweight	NA	right-handed	9	1	0	10	0.9
20	flyweight	25	right-handed	7	0	0	7	1
20	super featherweight	24	right-handed	12	3	0	15	0.8
20	super lightweight	24	right-handed	19	2	0	21	0.904761905
20	super lightweight	25	right-handed	14	2	0	16	0.875
20	middleweight	20	right-handed	9	0	2	11	0.909090909
20	welterweight	32	right-handed	8	8	3	19	0.5
20	minimumweight	27	right-handed	12	7	1	20	0.625
20	super featherweight	22	right-handed	7	0	1	8	0.9375
20	super lightweight	37	right-handed	35	19	0	54	0.648148148
20	middleweight	29	right-handed	26	12	0	38	0.684210526
20	welterweight	28	right-handed	16	5	1	22	0.75
20	super flyweight	27	right-handed	15	8	2	25	0.64
20	lightweight	27	right-handed	41	12	1	54	0.768518519
20	featherweight	20	right-handed	7	2	0	9	0.777777778
20	flyweight	23	right-handed	8	4	1	13	0.653846154
20	lightweight	25	right-handed	11	4	2	17	0.705882353
20	flyweight	27	right-handed	22	8	3	33	0.712121212
20	super middleweight	33	right-handed	9	1	2	12	0.833333333
20	super welterweight	23	right-handed	8	1	0	9	0.888888889
20	super bantamweight	28	right-handed	21	7	1	29	0.74137931
21	super lightweight	19	right-handed	13	1	0	14	0.928571429
21	super featherweight	24	right-handed	11	0	0	11	1
21	welterweight	23	right-handed	11	0	0	11	1
21	featherweight	NA	right-handed	8	0	0	8	1
21	super lightweight	24	right-handed	8	0	0	8	1
21	super featherweight	33	right-handed	30	13	0	43	0.697674419
21	super lightweight	36	right-handed	13	2	0	15	0.866666667
21	light heavyweight	28	right-handed	9	0	0	9	1
21	cruiserweight	30	right-handed	31	3	0	34	0.911764706
21	middleweight	30	right-handed	26	4	0	30	0.866666667
21	cruiserweight	29	right-handed	19	11	2	32	0.625
21	super featherweight	25	right-handed	9	0	0	9	1
21	super welterweight	39	right-handed	24	10	2	36	0.694444444
21	super lightweight	33	right-handed	35	4	2	41	0.87804878
21	welterweight	40	right-handed	39	10	3	52	0.778846154
21	featherweight	23	right-handed	9	0	0	9	1
21	light heavyweight	32	right-handed	13	2	1	16	0.84375
21	middleweight	24	right-handed	12	1	0	13	0.923076923
21	featherweight	36	right-handed	14	8	2	24	0.625
21	super featherweight	25	right-handed	16	5	1	22	0.75
21	welterweight	32	right-handed	12	4	1	17	0.735294118
21	cruiserweight	38	right-handed	24	24	5	53	0.5
21	super bantamweight	23	right-handed	7	0	0	7	1
21	featherweight	26	right-handed	7	0	0	7	1
21	super welterweight	31	right-handed	40	12	2	54	0.759259259
21	light heavyweight	36	right-handed	21	7	1	29	0.74137931
21	heavyweight	35	right-handed	15	10	3	28	0.589285714
21	middleweight	20	right-handed	5	0	0	5	1
21	super welterweight	37	right-handed	32	7	0	39	0.820512821
21	welterweight	42	right-handed	42	25	3	70	0.621428571
21	heavyweight	29	right-handed	18	3	0	21	0.857142857
21	middleweight	29	right-handed	2	0	1	3	0.833333333
21	minimumweight	35	right-handed	16	16	2	34	0.5
21	heavyweight	28	right-handed	14	0	2	16	0.9375
21	super lightweight	22	right-handed	10	2	1	13	0.807692308
21	super welterweight	27	right-handed	15	6	1	22	0.704545455
21	light heavyweight	31	right-handed	7	0	0	7	1
21	cruiserweight	23	right-handed	11	2	1	14	0.821428571
21	lightweight	22	right-handed	6	0	0	6	1
21	super lightweight	32	right-handed	15	3	0	18	0.833333333
21	featherweight	25	right-handed	19	3	0	22	0.863636364
21	welterweight	31	right-handed	28	11	2	41	0.707317073
21	lightweight	22	right-handed	7	0	0	7	1
21	super lightweight	26	right-handed	12	3	0	15	0.8
21	super featherweight	28	right-handed	7	1	0	8	0.875
21	middleweight	28	right-handed	8	3	1	12	0.708333333
21	light flyweight	32	right-handed	11	3	1	15	0.766666667
21	cruiserweight	31	right-handed	11	0	0	11	1
21	featherweight	18	right-handed	13	0	0	13	1
21	super welterweight	22	right-handed	13	3	0	16	0.8125
22	super featherweight	21	right-handed	7	0	0	7	1
22	welterweight	27	right-handed	18	1	1	20	0.925
22	super welterweight	24	right-handed	10	0	0	10	1
22	flyweight	19	right-handed	7	1	0	8	0.875
22	bantamweight	24	right-handed	4	1	1	6	0.75
22	lightweight	26	right-handed	14	0	1	15	0.966666667
22	middleweight	25	right-handed	9	0	0	9	1
22	super welterweight	23	right-handed	8	0	0	8	1
22	flyweight	26	right-handed	11	5	0	16	0.6875
22	heavyweight	30	right-handed	17	2	0	19	0.894736842
22	heavyweight	34	right-handed	8	5	2	15	0.6
22	welterweight	23	right-handed	6	1	0	7	0.857142857
22	bantamweight	23	right-handed	17	1	0	18	0.944444444
22	light heavyweight	29	right-handed	15	2	0	17	0.882352941
22	super lightweight	35	right-handed	33	8	2	43	0.790697674
22	super flyweight	25	right-handed	9	0	0	9	1
22	super bantamweight	31	right-handed	19	6	1	26	0.75
22	welterweight	27	right-handed	8	1	0	9	0.888888889
22	featherweight	25	right-handed	15	2	2	19	0.842105263
22	heavyweight	29	right-handed	15	0	1	16	0.96875
22	super welterweight	33	right-handed	24	11	2	37	0.675675676
22	minimumweight	27	right-handed	10	6	1	17	0.617647059
22	light heavyweight	26	right-handed	18	4	0	22	0.818181818
22	lightweight	35	right-handed	23	21	3	47	0.521276596
22	lightweight	29	right-handed	13	0	0	13	1
22	super flyweight	27	right-handed	21	9	1	31	0.693548387
22	minimumweight	23	right-handed	14	2	0	16	0.875
22	lightweight	18	right-handed	10	0	0	10	1
22	super featherweight	23	right-handed	12	2	0	14	0.857142857
22	super featherweight	23	right-handed	8	2	1	11	0.772727273
22	super bantamweight	27	right-handed	16	3	2	21	0.80952381
22	super welterweight	28	right-handed	11	4	0	15	0.733333333
22	welterweight	30	right-handed	17	1	1	19	0.921052632
22	heavyweight	41	right-handed	41	5	0	46	0.891304348
21	welterweight	24	right-handed	7	1	0	8	0.875
21	heavyweight	29	right-handed	12	0	2	14	0.928571429
21	heavyweight	36	right-handed	10	1	0	11	0.909090909
21	heavyweight	26	right-handed	29	3	0	32	0.90625
21	light flyweight	23	right-handed	8	5	0	13	0.615384615
21	cruiserweight	25	right-handed	11	3	1	15	0.766666667
21	cruiserweight	38	right-handed	11	2	0	13	0.846153846
21	super flyweight	20	right-handed	8	2	2	12	0.75
21	welterweight	27	right-handed	9	3	1	13	0.730769231
21	cruiserweight	31	right-handed	5	0	0	5	1
21	heavyweight	46	right-handed	40	15	2	57	0.719298246
21	super welterweight	33	right-handed	41	6	1	48	0.864583333
21	cruiserweight	36	right-handed	22	1	1	24	0.9375
21	middleweight	31	right-handed	34	3	1	38	0.907894737
21	lightweight	30	right-handed	12	4	0	16	0.75
21	super bantamweight	23	right-handed	15	0	0	15	1
23	light heavyweight	28	right-handed	9	0	0	9	1
23	middleweight	28	right-handed	20	1	1	22	0.931818182
23	cruiserweight	36	right-handed	31	14	1	46	0.684782609
23	welterweight	30	right-handed	17	1	1	19	0.921052632
23	flyweight	22	right-handed	7	0	1	8	0.9375
23	lightweight	30	right-handed	10	4	0	14	0.714285714
23	lightweight	31	right-handed	10	6	1	17	0.617647059
23	super bantamweight	26	right-handed	11	0	0	11	1
22	super lightweight	27	right-handed	22	4	0	26	0.846153846
22	lightweight	34	right-handed	23	8	0	31	0.741935484
22	super middleweight	NA	right-handed	9	8	1	18	0.527777778
22	welterweight	28	right-handed	11	5	1	17	0.676470588
22	cruiserweight	36	right-handed	20	3	0	23	0.869565217
22	heavyweight	27	right-handed	12	3	0	15	0.8
22	super bantamweight	24	right-handed	9	2	0	11	0.818181818
22	super welterweight	25	right-handed	18	2	0	20	0.9
22	middleweight	25	right-handed	11	0	0	11	1
22	middleweight	27	right-handed	7	1	1	9	0.833333333
22	lightweight	31	right-handed	14	14	6	34	0.5
22	middleweight	37	right-handed	18	13	1	32	0.578125
22	heavyweight	31	right-handed	20	0	0	20	1
22	lightweight	30	right-handed	34	14	3	51	0.696078431
22	super welterweight	29	right-handed	6	0	0	6	1
22	lightweight	33	right-handed	15	13	6	34	0.529411765
22	super bantamweight	25	right-handed	11	1	0	12	0.916666667
22	super welterweight	30	right-handed	12	4	2	18	0.722222222
22	cruiserweight	28	right-handed	8	0	0	8	1
22	cruiserweight	41	right-handed	39	9	0	48	0.8125
22	super welterweight	30	right-handed	15	1	0	16	0.9375
22	flyweight	23	right-handed	15	5	0	20	0.75
22	welterweight	30	right-handed	32	14	2	48	0.6875
22	super welterweight	23	right-handed	6	2	4	12	0.666666667
22	super bantamweight	31	right-handed	5	0	0	5	1
22	middleweight	30	right-handed	21	5	1	27	0.796296296
22	lightweight	33	right-handed	19	1	0	20	0.95
22	super bantamweight	31	right-handed	42	5	1	48	0.885416667
22	heavyweight	28	right-handed	18	6	1	25	0.74
22	light heavyweight	34	right-handed	30	24	1	55	0.554545455
22	featherweight	24	right-handed	8	0	0	8	1
22	lightweight	26	right-handed	7	2	1	10	0.75
22	heavyweight	23	right-handed	9	0	0	9	1
22	welterweight	32	right-handed	25	3	0	28	0.892857143
22	super flyweight	20	right-handed	16	0	0	16	1
22	heavyweight	29	right-handed	14	3	2	19	0.789473684
22	flyweight	21	right-handed	8	0	1	9	0.944444444
22	lightweight	26	right-handed	19	13	1	33	0.590909091
22	super bantamweight	22	right-handed	14	2	0	16	0.875
22	middleweight	31	right-handed	17	3	0	20	0.85
22	super featherweight	22	right-handed	11	0	0	11	1
22	featherweight	27	right-handed	14	0	0	14	1
23	welterweight	31	right-handed	23	5	1	29	0.810344828
23	super lightweight	27	right-handed	15	2	0	17	0.882352941
23	bantamweight	27	right-handed	10	9	1	20	0.525
23	super lightweight	30	right-handed	20	1	0	21	0.952380952
23	heavyweight	26	right-handed	14	0	0	14	1
23	super bantamweight	24	right-handed	13	0	0	13	1
23	welterweight	24	right-handed	18	3	0	21	0.857142857
23	bantamweight	30	right-handed	18	6	2	26	0.730769231
23	welterweight	23	right-handed	13	0	0	13	1
23	welterweight	32	right-handed	21	3	0	24	0.875
23	super bantamweight	27	right-handed	13	6	3	22	0.659090909
23	lightweight	35	right-handed	22	14	1	37	0.608108108
23	super middleweight	25	right-handed	10	0	0	10	1
23	super lightweight	36	right-handed	20	5	0	25	0.8
23	light heavyweight	36	right-handed	13	10	3	26	0.557692308
23	super featherweight	31	right-handed	12	7	1	20	0.625
23	super lightweight	23	right-handed	10	0	1	11	0.954545455
23	super flyweight	26	right-handed	11	0	0	11	1
23	featherweight	21	right-handed	10	0	1	11	0.954545455
23	super welterweight	27	right-handed	23	15	1	39	0.602564103
23	super lightweight	23	right-handed	14	5	2	21	0.714285714
23	super featherweight	24	right-handed	19	2	0	21	0.904761905
23	super welterweight	35	right-handed	11	3	0	14	0.785714286
23	heavyweight	39	right-handed	34	4	1	39	0.884615385
23	welterweight	25	right-handed	13	3	0	16	0.8125
23	super featherweight	21	right-handed	10	2	0	12	0.833333333
23	light heavyweight	35	right-handed	11	4	0	15	0.733333333
23	lightweight	26	right-handed	12	1	1	14	0.892857143
23	flyweight	34	right-handed	24	6	1	31	0.790322581
23	heavyweight	32	right-handed	12	3	0	15	0.8
23	light heavyweight	39	right-handed	19	14	1	34	0.573529412
23	lightweight	27	right-handed	10	1	0	11	0.909090909
23	middleweight	35	right-handed	18	3	1	22	0.840909091
23	bantamweight	29	right-handed	7	3	2	12	0.666666667
23	light heavyweight	29	right-handed	13	0	2	15	0.933333333
23	super lightweight	27	right-handed	9	1	1	11	0.863636364
23	super featherweight	23	right-handed	22	4	0	26	0.846153846
23	super bantamweight	21	right-handed	9	0	0	9	1
23	welterweight	27	right-handed	24	6	2	32	0.78125
23	super welterweight	21	right-handed	6	0	0	6	1
23	flyweight	24	right-handed	15	3	2	20	0.8
23	super welterweight	29	right-handed	14	2	3	19	0.815789474
23	super lightweight	22	right-handed	17	0	0	17	1
23	featherweight	28	right-handed	23	7	0	30	0.766666667
23	middleweight	23	right-handed	8	0	0	8	1
23	featherweight	24	right-handed	8	1	1	10	0.85
23	super featherweight	28	right-handed	15	0	0	15	1
23	super middleweight	31	right-handed	19	4	1	24	0.8125
23	featherweight	23	right-handed	12	1	0	13	0.923076923
23	super welterweight	37	right-handed	23	12	0	35	0.657142857
24	super bantamweight	32	right-handed	17	6	0	23	0.739130435
24	welterweight	28	right-handed	12	2	3	17	0.794117647
24	super welterweight	25	right-handed	15	1	0	16	0.9375
24	featherweight	29	right-handed	14	0	0	14	1
24	super welterweight	28	right-handed	8	3	1	12	0.708333333
24	flyweight	21	right-handed	11	0	0	11	1
24	lightweight	30	right-handed	43	5	2	50	0.88
24	super lightweight	26	right-handed	15	1	1	17	0.911764706
24	super lightweight	20	right-handed	11	2	1	14	0.821428571
24	lightweight	25	right-handed	8	3	1	12	0.708333333
24	super lightweight	28	right-handed	16	4	3	23	0.760869565
24	middleweight	30	right-handed	17	7	2	26	0.692307692
24	super bantamweight	25	right-handed	11	1	1	13	0.884615385
24	super featherweight	30	right-handed	10	1	0	11	0.909090909
24	bantamweight	28	right-handed	17	1	0	18	0.944444444
24	flyweight	24	right-handed	8	2	4	14	0.714285714
24	light heavyweight	39	right-handed	33	5	0	38	0.868421053
24	cruiserweight	30	right-handed	8	3	0	11	0.727272727
24	super featherweight	31	right-handed	22	3	0	25	0.88
24	light heavyweight	34	right-handed	26	11	2	39	0.692307692
24	heavyweight	37	right-handed	25	1	0	26	0.961538462
24	featherweight	30	right-handed	18	11	1	30	0.616666667
24	minimumweight	29	right-handed	15	10	0	25	0.6
24	welterweight	43	right-handed	35	13	2	50	0.72
24	welterweight	33	right-handed	27	10	2	39	0.717948718
[truncated: 12,645 more rows]
