# Supplementary material for: Left-handedness is associated with greater fighting success in humans
Source: Sci Rep. 2019 Oct 28;9:15402. doi: 10.1038/s41598-019-51975-3 (PMC6817864; doi:10.1038/s41598-019-51975-3)
Supplement: Supplementary file 4 — Supplementary Dataset 2 [file 41598_2019_51975_MOESM4_ESM.csv]

Fighter	Score	Stance	Wins	Losses	Draws	Total_Fights	Win_Percentage
1	0.7	left-handed	0	1	0	1	0
2	0.7	left-handed	0	5	0	5	0
3	0.7	left-handed	0	1	0	1	0
4	0.7	left-handed	0	2	0	2	0
5	0.7	left-handed	0	1	0	1	0
6	0.7	left-handed	0	1	0	1	0
7	0.7	left-handed	0	1	0	1	0
8	0.7	left-handed	0	1	0	1	0
9	0.7	left-handed	0	4	0	4	0
10	0.7	left-handed	0	1	0	1	0
11	0.7	left-handed	0	4	1	5	0.1
12	0.7	left-handed	0	4	0	4	0
13	0.7	left-handed	1	2	0	3	0.333333333
14	0.7	left-handed	0	7	0	7	0
15	0.7	left-handed	0	2	0	2	0
16	0.7	left-handed	0	2	0	2	0
17	0.7	left-handed	0	1	0	1	0
18	0.7	left-handed	0	10	0	10	0
19	0.7	left-handed	0	1	0	1	0
20	0.7	left-handed	0	3	0	3	0
21	0.7	left-handed	0	2	0	2	0
22	0.693	left-handed	0	1	0	1	0
23	0.693	left-handed	0	1	0	1	0
24	0.708	left-handed	1	0	0	1	1
25	0.708	left-handed	2	3	2	7	0.428571429
26	0.708	left-handed	1	4	0	5	0.2
27	0.708	left-handed	1	0	0	1	1
28	0.708	left-handed	1	10	0	11	0.090909091
29	0.708	left-handed	1	1	0	2	0.5
30	0.708	left-handed	1	0	0	1	1
31	0.708	left-handed	1	1	0	2	0.5
32	0.708	left-handed	1	1	0	2	0.5
33	0.708	left-handed	1	4	0	5	0.2
34	0.708	left-handed	1	0	0	1	1
35	0.708	left-handed	1	2	0	3	0.333333333
36	0.708	left-handed	1	0	0	1	1
37	0.708	left-handed	1	0	0	1	1
38	0.708	left-handed	1	2	0	3	0.333333333
39	0.708	left-handed	1	1	0	2	0.5
40	0.708	left-handed	1	0	0	1	1
41	0.708	left-handed	2	12	0	14	0.142857143
42	0.708	left-handed	1	0	0	1	1
43	0.708	left-handed	0	0	1	1	0.5
44	0.708	left-handed	0	0	1	1	0.5
45	0.708	left-handed	0	6	1	7	0.071428571
46	0.708	left-handed	0	0	1	1	0.5
47	0.708	left-handed	0	2	1	3	0.166666667
48	0.708	left-handed	0	0	1	1	0.5
49	0.702	left-handed	3	7	0	10	0.3
50	0.701	left-handed	1	1	0	2	0.5
51	0.7	left-handed	0	2	1	3	0.166666667
52	0.7	left-handed	0	1	1	2	0.25
53	0.7	left-handed	0	1	1	2	0.25
54	0.7	left-handed	0	1	0	1	0
55	0.7	left-handed	0	2	0	2	0
56	0.7	left-handed	0	2	0	2	0
57	0.7	left-handed	0	12	0	12	0
58	0.7	left-handed	1	4	0	5	0.2
59	0.7	left-handed	1	10	0	11	0.090909091
60	0.7	left-handed	0	4	0	4	0
61	0.7	left-handed	0	1	0	1	0
62	0.7	left-handed	0	9	0	9	0
63	0.7	left-handed	0	1	0	1	0
64	0.7	left-handed	0	1	0	1	0
65	0.7	left-handed	1	1	0	2	0.5
66	0.7	left-handed	0	1	0	1	0
67	0.7	left-handed	0	1	0	1	0
68	0.7	left-handed	0	3	1	4	0.125
69	0.7	left-handed	0	1	0	1	0
70	0.7	left-handed	0	2	0	2	0
71	0.7	left-handed	0	4	0	4	0
72	0.7	left-handed	0	1	0	1	0
73	0.7	left-handed	0	1	0	1	0
74	0.711	left-handed	8	4	0	12	0.666666667
75	0.711	left-handed	9	5	1	15	0.633333333
76	0.71	left-handed	6	7	2	15	0.466666667
77	0.71	left-handed	5	5	0	10	0.5
78	0.71	left-handed	5	3	1	9	0.611111111
79	0.71	left-handed	6	12	1	19	0.342105263
80	0.71	left-handed	5	0	0	5	1
81	0.71	left-handed	6	4	1	11	0.590909091
82	0.71	left-handed	6	5	0	11	0.545454545
83	0.71	left-handed	3	0	0	3	1
84	0.71	left-handed	5	2	1	8	0.6875
85	0.71	left-handed	5	10	0	15	0.333333333
86	0.71	left-handed	4	0	2	6	0.833333333
87	0.71	left-handed	4	5	3	12	0.458333333
88	0.71	left-handed	7	11	0	18	0.388888889
89	0.71	left-handed	4	0	0	4	1
90	0.71	left-handed	5	3	0	8	0.625
91	0.71	left-handed	7	4	0	11	0.636363636
92	0.71	left-handed	4	1	0	5	0.8
93	0.709	left-handed	3	0	1	4	0.875
94	0.709	left-handed	5	17	2	24	0.25
95	0.709	left-handed	3	1	1	5	0.7
96	0.709	left-handed	4	9	5	18	0.361111111
97	0.709	left-handed	4	4	0	8	0.5
98	0.709	left-handed	3	6	0	9	0.333333333
99	0.709	left-handed	3	11	0	14	0.214285714
100	0.709	left-handed	3	3	0	6	0.5
101	0.709	left-handed	3	0	0	3	1
102	0.709	left-handed	3	2	0	5	0.6
103	0.709	left-handed	2	0	1	3	0.833333333
104	0.709	left-handed	2	1	1	4	0.625
105	0.709	left-handed	3	8	0	11	0.272727273
106	0.708	left-handed	2	2	0	4	0.5
107	0.708	left-handed	2	1	0	3	0.666666667
108	0.708	left-handed	2	2	0	4	0.5
109	0.708	left-handed	2	0	0	2	1
110	0.708	left-handed	2	0	0	2	1
111	0.708	left-handed	4	1	0	5	0.8
112	0.708	left-handed	2	3	0	5	0.4
113	0.708	left-handed	3	2	1	6	0.583333333
114	0.708	left-handed	1	5	1	7	0.214285714
115	0.708	left-handed	1	1	1	3	0.5
116	0.708	left-handed	1	0	1	2	0.75
117	0.708	left-handed	1	0	0	1	1
118	0.708	left-handed	3	2	0	5	0.6
119	0.708	left-handed	1	0	0	1	1
120	0.708	left-handed	1	1	0	2	0.5
121	0.708	left-handed	1	0	0	1	1
122	0.708	left-handed	1	0	0	1	1
123	0.708	left-handed	1	1	0	2	0.5
124	2.091	left-handed	5	3	1	9	0.611111111
125	2.062	left-handed	16	0	1	17	0.970588235
126	2.025	left-handed	10	3	0	13	0.769230769
127	2.008	left-handed	9	15	0	24	0.375
128	1.747	left-handed	9	0	0	9	1
129	1.743	left-handed	2	2	0	4	0.5
130	1.723	left-handed	4	5	1	10	0.45
131	1.619	left-handed	6	2	0	8	0.75
132	1.477	left-handed	6	13	0	19	0.315789474
133	1.457	left-handed	13	0	0	13	1
134	1.284	left-handed	4	4	1	9	0.5
135	1.223	left-handed	6	1	1	8	0.8125
136	1.134	left-handed	10	4	1	15	0.7
137	1.059	left-handed	0	0	1	1	0.5
138	0.989	left-handed	8	0	0	8	1
139	0.978	left-handed	4	9	0	13	0.307692308
140	0.972	left-handed	10	2	0	12	0.833333333
141	0.964	left-handed	2	6	0	8	0.25
142	0.891	left-handed	9	5	2	16	0.625
143	0.82	left-handed	1	4	0	5	0.2
144	0.82	left-handed	0	3	0	3	0
145	0.811	left-handed	10	7	0	17	0.588235294
146	0.802	left-handed	8	0	0	8	1
147	0.765	left-handed	11	0	0	11	1
148	0.733	left-handed	1	3	0	4	0.25
149	0.726	left-handed	11	1	0	12	0.916666667
150	0.72	left-handed	17	1	1	19	0.921052632
151	0.719	left-handed	22	3	0	25	0.88
152	0.719	left-handed	5	0	0	5	1
153	0.718	left-handed	11	4	0	15	0.733333333
154	0.717	left-handed	7	3	0	10	0.7
155	0.717	left-handed	6	4	1	11	0.590909091
156	0.717	left-handed	3	0	1	4	0.875
157	0.717	left-handed	5	1	1	7	0.785714286
158	0.717	left-handed	4	0	0	4	1
159	0.716	left-handed	4	1	0	5	0.8
160	0.716	left-handed	2	0	0	2	1
161	0.716	left-handed	2	0	0	2	1
162	0.716	left-handed	4	3	1	8	0.5625
163	0.715	left-handed	7	5	0	12	0.583333333
164	0.714	left-handed	4	0	0	4	1
165	0.712	left-handed	12	0	0	12	1
166	0.712	left-handed	11	1	0	12	0.916666667
167	0.711	left-handed	9	1	0	10	0.9
168	0.711	left-handed	10	8	0	18	0.555555556
169	0.711	left-handed	8	1	0	9	0.888888889
170	0.711	left-handed	10	5	0	15	0.666666667
171	0.711	left-handed	11	7	1	19	0.605263158
172	0.711	left-handed	9	8	0	17	0.529411765
173	0.711	left-handed	8	8	0	16	0.5
174	17.54	left-handed	9	5	3	17	0.617647059
175	16.4	left-handed	3	0	0	3	1
176	16.35	left-handed	9	9	1	19	0.5
177	16.35	left-handed	11	1	1	13	0.884615385
178	16.35	left-handed	3	0	0	3	1
179	15.53	left-handed	15	0	0	15	1
180	15.2	left-handed	26	2	1	29	0.913793103
181	14.72	left-handed	7	15	1	23	0.326086957
182	13.73	left-handed	15	3	2	20	0.8
183	13.72	left-handed	14	3	2	19	0.789473684
184	12.95	left-handed	6	4	1	11	0.590909091
185	12.49	left-handed	12	5	0	17	0.705882353
186	11.97	left-handed	2	0	0	2	1
187	11.94	left-handed	11	41	1	53	0.216981132
188	11.85	left-handed	7	2	0	9	0.777777778
189	11.57	left-handed	4	3	0	7	0.571428571
190	10.81	left-handed	12	15	7	34	0.455882353
191	9.714	left-handed	6	6	1	13	0.5
192	9.623	left-handed	4	5	0	9	0.444444444
193	9.455	left-handed	1	3	0	4	0.25
194	9.455	left-handed	4	24	1	29	0.155172414
195	8.983	left-handed	4	7	1	12	0.375
196	8.828	left-handed	5	9	1	15	0.366666667
197	8.196	left-handed	5	3	1	9	0.611111111
198	8.196	left-handed	14	0	0	14	1
199	8.196	left-handed	5	12	1	18	0.305555556
200	8.196	left-handed	1	1	1	3	0.5
201	8.195	left-handed	4	9	1	14	0.321428571
202	7.851	left-handed	3	0	0	3	1
203	7.473	left-handed	7	12	2	21	0.380952381
204	7.131	left-handed	17	2	1	20	0.875
205	6.963	left-handed	7	1	1	9	0.833333333
206	6.667	left-handed	9	6	0	15	0.6
207	6.453	left-handed	8	2	2	12	0.75
208	6.343	left-handed	10	15	4	29	0.413793103
209	5.703	left-handed	8	2	0	10	0.8
210	5.348	left-handed	6	5	0	11	0.545454545
211	5.129	left-handed	16	1	1	18	0.916666667
212	4.997	left-handed	9	1	0	10	0.9
213	4.428	left-handed	9	5	1	15	0.633333333
214	4.379	left-handed	16	2	0	18	0.888888889
215	4.288	left-handed	12	2	1	15	0.833333333
216	4.099	left-handed	7	1	0	8	0.875
217	3.945	left-handed	13	5	0	18	0.722222222
218	3.654	left-handed	28	18	2	48	0.604166667
219	2.674	left-handed	5	33	1	39	0.141025641
220	2.614	left-handed	3	9	2	14	0.285714286
221	2.483	left-handed	4	13	0	17	0.235294118
222	2.348	left-handed	9	4	0	13	0.692307692
223	2.255	left-handed	9	2	0	11	0.818181818
224	1484	left-handed	33	2	3	38	0.907894737
225	1079	left-handed	10	3	1	14	0.75
226	921	left-handed	36	1	1	38	0.960526316
227	687	left-handed	18	3	2	23	0.826086957
228	682.3	left-handed	23	5	1	29	0.810344828
229	672.9	left-handed	24	12	1	37	0.662162162
230	515.6	left-handed	19	4	1	24	0.8125
231	514.1	left-handed	17	5	3	25	0.74
232	320	left-handed	24	2	1	27	0.907407407
233	301.5	left-handed	18	6	2	26	0.730769231
234	213.9	left-handed	15	2	0	17	0.882352941
235	207.6	left-handed	5	0	0	5	1
236	204.2	left-handed	7	2	2	11	0.727272727
237	195.2	left-handed	16	10	0	26	0.615384615
238	179.6	left-handed	8	1	2	11	0.818181818
239	179.5	left-handed	20	6	3	29	0.74137931
240	175.7	left-handed	11	1	0	12	0.916666667
241	159.1	left-handed	20	5	3	28	0.767857143
242	150.6	left-handed	20	7	3	30	0.716666667
243	145.6	left-handed	11	9	1	21	0.547619048
244	144.3	left-handed	19	6	6	31	0.709677419
245	127.3	left-handed	11	2	0	13	0.846153846
246	116.2	left-handed	14	8	0	22	0.636363636
247	115.8	left-handed	11	15	3	29	0.431034483
248	102	left-handed	28	13	3	44	0.670454545
249	95.01	left-handed	14	6	3	23	0.673913043
250	86.79	left-handed	6	4	0	10	0.6
251	83.81	left-handed	15	1	1	17	0.911764706
252	83.24	left-handed	6	1	0	7	0.857142857
253	82.7	left-handed	17	1	0	18	0.944444444
254	82.2	left-handed	6	0	0	6	1
255	79.49	left-handed	13	7	4	24	0.625
256	74.7	left-handed	14	1	0	15	0.933333333
257	60.96	left-handed	7	2	1	10	0.75
258	56.82	left-handed	7	1	0	8	0.875
259	46.73	left-handed	7	4	0	11	0.636363636
260	44.74	left-handed	25	9	0	34	0.735294118
261	37.47	left-handed	8	4	0	12	0.666666667
262	25.62	left-handed	17	14	2	33	0.545454545
263	25.07	left-handed	8	12	3	23	0.413043478
264	24.73	left-handed	15	4	1	20	0.775
265	23.59	left-handed	16	16	4	36	0.5
266	23.27	left-handed	22	3	0	25	0.88
267	23.09	left-handed	14	4	2	20	0.75
268	20.88	left-handed	3	1	0	4	0.75
269	20.17	left-handed	12	1	0	13	0.923076923
270	19.85	left-handed	9	2	0	11	0.818181818
271	19.14	left-handed	10	5	0	15	0.666666667
272	18.52	left-handed	15	1	1	17	0.911764706
273	18.48	left-handed	10	1	0	11	0.909090909
274	2606	right-handed	49	7	1	57	0.868421053
275	2478	right-handed	38	10	2	50	0.78
276	2452	right-handed	43	1	0	44	0.977272727
277	2330	right-handed	30	4	3	37	0.851351351
278	2010	right-handed	35	0	0	35	1
279	1918	right-handed	18	2	0	20	0.9
280	1853	right-handed	35	4	3	42	0.869047619
281	1836	right-handed	25	3	3	31	0.85483871
282	1812	right-handed	28	3	3	34	0.867647059
283	1801	right-handed	36	2	0	38	0.947368421
284	1630	right-handed	30	6	0	36	0.833333333
285	1490	right-handed	26	3	0	29	0.896551724
286	1446	right-handed	52	9	4	65	0.830769231
287	1382	right-handed	35	11	2	48	0.75
288	1290	right-handed	25	1	1	27	0.944444444
289	1229	right-handed	15	4	2	21	0.761904762
290	1214	right-handed	28	3	2	33	0.878787879
291	1142	right-handed	22	4	0	26	0.846153846
292	1132	right-handed	28	3	0	31	0.903225806
293	1121	right-handed	24	1	0	25	0.96
294	1105	right-handed	22	7	3	32	0.734375
295	1085	right-handed	30	8	2	40	0.775
296	1071	right-handed	27	4	1	32	0.859375
297	1050	right-handed	11	1	0	12	0.916666667
298	1038	right-handed	35	1	0	36	0.972222222
299	942.3	right-handed	24	0	0	24	1
300	906	right-handed	25	3	1	29	0.879310345
301	829.4	right-handed	39	10	1	50	0.79
302	810.5	right-handed	20	1	0	21	0.952380952
303	769.6	right-handed	33	3	2	38	0.894736842
304	743.7	right-handed	43	13	5	61	0.745901639
305	741	right-handed	22	1	1	24	0.9375
306	734.4	right-handed	13	3	0	16	0.8125
307	669.3	right-handed	15	6	2	23	0.695652174
308	615.9	right-handed	16	4	0	20	0.8
309	599.6	right-handed	54	1	1	56	0.973214286
310	537.7	right-handed	33	3	0	36	0.916666667
311	530.2	right-handed	25	8	1	34	0.75
312	514.7	right-handed	17	5	3	25	0.74
313	500.2	right-handed	14	2	4	20	0.8
314	479.5	right-handed	24	4	2	30	0.833333333
315	477.4	right-handed	8	5	1	14	0.607142857
316	475.8	right-handed	13	0	0	13	1
317	473.9	right-handed	28	2	2	32	0.90625
318	473.3	right-handed	26	12	0	38	0.684210526
319	459.5	right-handed	19	5	0	24	0.791666667
320	457.9	right-handed	15	10	1	26	0.596153846
321	449.3	right-handed	28	0	0	28	1
322	435.4	right-handed	15	2	1	18	0.861111111
323	424.8	right-handed	49	2	2	53	0.943396226
324	422.8	right-handed	30	6	1	37	0.824324324
325	418.8	right-handed	6	2	0	8	0.75
326	414.1	right-handed	23	1	0	24	0.958333333
327	401.5	right-handed	24	6	0	30	0.8
328	391.7	right-handed	7	5	2	14	0.571428571
329	387	right-handed	10	7	3	20	0.575
330	383.3	right-handed	16	1	1	18	0.916666667
331	377.8	right-handed	15	5	3	23	0.717391304
332	373	right-handed	32	12	2	46	0.717391304
333	372.2	right-handed	31	1	0	32	0.96875
334	354	right-handed	21	0	0	21	1
335	349.7	right-handed	11	7	3	21	0.595238095
336	346.5	right-handed	16	0	0	16	1
337	340.6	right-handed	16	1	1	18	0.916666667
338	328.1	right-handed	17	2	0	19	0.894736842
339	326.7	right-handed	21	1	0	22	0.954545455
340	323.4	right-handed	28	3	2	33	0.878787879
341	311.8	right-handed	17	4	2	23	0.782608696
342	311	right-handed	49	7	3	59	0.855932203
343	309.1	right-handed	5	0	1	6	0.916666667
344	307	right-handed	17	0	0	17	1
345	306.4	right-handed	29	8	0	37	0.783783784
346	305.2	right-handed	19	8	0	27	0.703703704
347	304.2	right-handed	22	0	0	22	1
348	300	right-handed	24	2	0	26	0.923076923
349	287.7	right-handed	8	1	0	9	0.888888889
350	280.7	right-handed	23	2	0	25	0.92
351	274.5	right-handed	16	0	3	19	0.921052632
352	269.1	right-handed	25	1	1	27	0.944444444
353	265.7	right-handed	14	12	0	26	0.538461538
354	265.4	right-handed	23	7	1	31	0.758064516
355	261.8	right-handed	17	3	3	23	0.804347826
356	258.4	right-handed	22	1	1	24	0.9375
357	256	right-handed	19	3	1	23	0.847826087
358	254.7	right-handed	15	1	0	16	0.9375
359	254	right-handed	13	0	1	14	0.964285714
360	248.1	right-handed	11	4	4	19	0.684210526
361	245.7	right-handed	16	5	2	23	0.739130435
362	241.1	right-handed	20	3	0	23	0.869565217
363	241	right-handed	8	2	0	10	0.8
364	239.6	right-handed	15	2	0	17	0.882352941
365	232.8	right-handed	41	11	2	54	0.777777778
366	230.2	right-handed	23	2	0	25	0.92
367	228.7	right-handed	9	7	2	18	0.555555556
368	227.6	right-handed	14	3	0	17	0.823529412
369	219.1	right-handed	8	0	0	8	1
370	214.5	right-handed	15	7	1	23	0.673913043
371	214.4	right-handed	8	0	0	8	1
372	209.6	right-handed	24	3	0	27	0.888888889
373	207.4	right-handed	13	5	3	21	0.69047619
374	205.1	right-handed	17	2	5	24	0.8125
375	204.2	right-handed	18	9	0	27	0.666666667
376	203.1	right-handed	19	4	3	26	0.788461538
377	201.7	right-handed	18	5	4	27	0.740740741
378	197.1	right-handed	17	2	0	19	0.894736842
379	196	right-handed	13	9	2	24	0.583333333
380	192.2	right-handed	18	0	0	18	1
381	191.3	right-handed	13	0	0	13	1
382	189.5	right-handed	18	6	2	26	0.730769231
383	189.3	right-handed	18	3	0	21	0.857142857
384	186.4	right-handed	14	4	3	21	0.738095238
385	184.1	right-handed	20	6	1	27	0.759259259
386	180.9	right-handed	18	18	2	38	0.5
387	175	right-handed	9	7	3	19	0.552631579
388	174.9	right-handed	19	1	1	21	0.928571429
389	174.2	right-handed	16	0	0	16	1
390	173.8	right-handed	15	2	2	19	0.842105263
391	170.4	right-handed	10	13	0	23	0.434782609
392	166.1	right-handed	19	2	2	23	0.869565217
393	162.8	right-handed	14	2	0	16	0.875
394	161.9	right-handed	28	2	0	30	0.933333333
395	159.6	right-handed	20	4	1	25	0.82
396	151.4	right-handed	19	3	0	22	0.863636364
397	147.6	right-handed	17	7	2	26	0.692307692
398	146.3	right-handed	9	0	1	10	0.95
399	146.1	right-handed	16	12	0	28	0.571428571
400	145.9	right-handed	13	1	1	15	0.9
401	144.7	right-handed	17	3	1	21	0.833333333
402	143.5	right-handed	17	1	0	18	0.944444444
403	142.1	right-handed	11	4	2	17	0.705882353
404	142	right-handed	27	3	0	30	0.9
405	138.1	right-handed	9	3	1	13	0.730769231
406	135.9	right-handed	8	5	0	13	0.615384615
407	135	right-handed	19	2	1	22	0.886363636
408	134.4	right-handed	13	5	0	18	0.722222222
409	133.3	right-handed	12	5	2	19	0.684210526
410	132.5	right-handed	22	5	1	28	0.803571429
411	130.5	right-handed	19	1	0	20	0.95
412	129.6	right-handed	19	2	3	24	0.854166667
413	129.3	right-handed	19	5	1	25	0.78
414	127.8	right-handed	8	0	0	8	1
415	127.1	right-handed	27	2	0	29	0.931034483
416	126.6	right-handed	15	10	1	26	0.596153846
417	125.3	right-handed	26	28	3	57	0.48245614
418	125.1	right-handed	29	1	0	30	0.966666667
419	123.8	right-handed	17	5	1	23	0.760869565
420	123	right-handed	17	2	0	19	0.894736842
421	122.4	right-handed	13	8	3	24	0.604166667
422	121.6	right-handed	16	0	1	17	0.970588235
423	120.9	right-handed	19	7	2	28	0.714285714
424	118.6	right-handed	24	7	3	34	0.75
425	118.1	right-handed	19	7	0	26	0.730769231
426	117.3	right-handed	17	0	0	17	1
427	108.2	right-handed	10	2	2	14	0.785714286
428	106.5	right-handed	17	2	3	22	0.840909091
429	104.4	right-handed	23	11	1	35	0.671428571
430	104	right-handed	11	2	1	14	0.821428571
431	103.6	right-handed	6	9	4	19	0.421052632
432	102.9	right-handed	13	6	2	21	0.666666667
433	101.7	right-handed	13	4	2	19	0.736842105
434	101.3	right-handed	22	2	1	25	0.9
435	101.2	right-handed	16	2	0	18	0.888888889
436	100.6	right-handed	8	4	0	12	0.666666667
437	99.24	right-handed	6	5	1	12	0.541666667
438	97.71	right-handed	13	4	0	17	0.764705882
439	97.38	right-handed	6	0	0	6	1
440	97.29	right-handed	14	4	1	19	0.763157895
441	96.95	right-handed	8	11	2	21	0.428571429
442	93.62	right-handed	28	13	3	44	0.670454545
443	93.51	right-handed	19	4	4	27	0.777777778
444	91.35	right-handed	7	4	0	11	0.636363636
445	91.34	right-handed	10	1	1	12	0.875
446	90.49	right-handed	9	2	0	11	0.818181818
447	87.78	right-handed	15	3	0	18	0.833333333
448	87.7	right-handed	16	3	1	20	0.825
449	86.2	right-handed	20	1	0	21	0.952380952
450	85.29	right-handed	16	6	1	23	0.717391304
451	84.67	right-handed	15	8	1	24	0.645833333
452	84.65	right-handed	10	3	0	13	0.769230769
453	84.13	right-handed	22	4	3	29	0.810344828
454	82.9	right-handed	16	0	0	16	1
455	82.38	right-handed	12	1	0	13	0.923076923
456	81.56	right-handed	25	6	1	32	0.796875
457	79.59	right-handed	18	2	0	20	0.9
458	78.03	right-handed	17	2	0	19	0.894736842
459	75.72	right-handed	11	5	1	17	0.676470588
460	74.41	right-handed	24	1	0	25	0.96
461	71.94	right-handed	22	0	0	22	1
462	71.8	right-handed	11	5	3	19	0.657894737
463	70.13	right-handed	12	0	0	12	1
464	69.62	right-handed	10	3	0	13	0.769230769
465	69.42	right-handed	17	6	4	27	0.703703704
466	66.95	right-handed	8	11	1	20	0.425
467	65.61	right-handed	22	6	1	29	0.775862069
468	65.6	right-handed	14	0	1	15	0.966666667
469	65.35	right-handed	14	9	5	28	0.589285714
470	62.49	right-handed	7	0	1	8	0.9375
471	58.02	right-handed	6	2	0	8	0.75
472	55.93	right-handed	7	10	4	21	0.428571429
473	54.32	right-handed	16	0	0	16	1
474	53.11	right-handed	12	3	0	15	0.8
475	52.65	right-handed	24	5	0	29	0.827586207
476	51.91	right-handed	6	5	2	13	0.538461538
477	51.82	right-handed	8	0	1	9	0.944444444
478	51.79	right-handed	11	5	2	18	0.666666667
479	49.94	right-handed	14	11	4	29	0.551724138
480	49.68	right-handed	7	3	0	10	0.7
481	49.06	right-handed	9	2	1	12	0.791666667
482	48.09	right-handed	17	4	2	23	0.782608696
483	46.81	right-handed	9	1	1	11	0.863636364
484	45.6	right-handed	20	2	0	22	0.909090909
485	44.99	right-handed	11	2	2	15	0.8
486	43.41	right-handed	13	12	1	26	0.519230769
487	42.93	right-handed	7	7	0	14	0.5
488	40.8	right-handed	13	10	1	24	0.5625
489	40.26	right-handed	24	2	0	26	0.923076923
490	37.95	right-handed	9	3	1	13	0.730769231
491	36.43	right-handed	5	2	1	8	0.6875
492	36.07	right-handed	10	2	2	14	0.785714286
493	35.95	right-handed	6	3	2	11	0.636363636
494	35.76	right-handed	16	9	1	26	0.634615385
495	35.71	right-handed	5	3	1	9	0.611111111
496	34.39	right-handed	11	6	0	17	0.647058824
497	32.54	right-handed	12	3	2	17	0.764705882
498	31.35	right-handed	14	5	0	19	0.736842105
499	31.33	right-handed	13	6	1	20	0.675
500	31.22	right-handed	19	14	4	37	0.567567568
501	28.84	right-handed	12	5	1	18	0.694444444
502	28.53	right-handed	49	14	2	65	0.769230769
503	27.63	right-handed	10	6	3	19	0.605263158
504	27.29	right-handed	13	7	2	22	0.636363636
505	25.54	right-handed	8	9	3	20	0.475
506	24.56	right-handed	8	3	0	11	0.727272727
507	23.75	right-handed	10	2	0	12	0.833333333
508	23.65	right-handed	11	13	2	26	0.461538462
509	23.6	right-handed	9	8	0	17	0.529411765
510	23.36	right-handed	12	3	1	16	0.78125
511	23.26	right-handed	16	9	4	29	0.620689655
512	23.2	right-handed	6	3	1	10	0.65
513	23.18	right-handed	17	2	0	19	0.894736842
514	22.22	right-handed	25	17	2	44	0.590909091
515	22.14	right-handed	4	11	0	15	0.266666667
516	21.47	right-handed	18	10	0	28	0.642857143
517	21.06	right-handed	8	5	3	16	0.59375
518	21.02	right-handed	5	11	0	16	0.3125
519	20.77	right-handed	12	7	3	22	0.613636364
520	20.67	right-handed	9	11	3	23	0.456521739
521	20.67	right-handed	36	11	0	47	0.765957447
522	19.33	right-handed	20	4	0	24	0.833333333
523	19.3	right-handed	12	1	1	14	0.892857143
524	19.26	right-handed	12	8	0	20	0.6
525	19.2	right-handed	4	5	0	9	0.444444444
526	19.09	right-handed	12	2	0	14	0.857142857
527	18.83	right-handed	15	7	4	26	0.653846154
528	18.68	right-handed	32	6	2	40	0.825
529	18.48	right-handed	9	17	2	28	0.357142857
530	18.39	right-handed	7	10	0	17	0.411764706
531	18.37	right-handed	17	6	1	24	0.729166667
532	18.29	right-handed	10	7	1	18	0.583333333
533	18.23	right-handed	10	9	5	24	0.520833333
534	18.17	right-handed	13	4	2	19	0.736842105
535	17.83	right-handed	16	7	1	24	0.6875
536	17.7	right-handed	40	5	0	45	0.888888889
537	17.69	right-handed	12	1	0	13	0.923076923
538	17.52	right-handed	7	0	0	7	1
539	17.48	right-handed	14	1	0	15	0.933333333
540	17.37	right-handed	19	23	4	46	0.456521739
541	17.31	right-handed	11	1	0	12	0.916666667
542	16.83	right-handed	19	6	0	25	0.76
543	16.83	right-handed	11	1	0	12	0.916666667
544	16.8	right-handed	10	0	0	10	1
545	16.65	right-handed	16	5	0	21	0.761904762
546	16.63	right-handed	13	1	0	14	0.928571429
547	16.61	right-handed	5	3	0	8	0.625
548	16.56	right-handed	9	1	1	11	0.863636364
549	16.53	right-handed	28	11	0	39	0.717948718
550	16.4	right-handed	7	0	0	7	1
551	16.35	right-handed	6	0	0	6	1
552	16.35	right-handed	7	5	2	14	0.571428571
553	16.35	right-handed	9	2	2	13	0.769230769
554	16.35	right-handed	3	4	1	8	0.4375
555	16.35	right-handed	2	0	1	3	0.833333333
556	16.35	right-handed	8	6	1	15	0.566666667
557	16.35	right-handed	9	25	1	35	0.271428571
558	16.35	right-handed	7	3	0	10	0.7
559	16.08	right-handed	13	10	1	24	0.5625
560	16.03	right-handed	7	0	0	7	1
561	15.98	right-handed	13	20	2	35	0.4
562	15.96	right-handed	31	6	0	37	0.837837838
563	15.93	right-handed	24	6	0	30	0.8
564	15.61	right-handed	16	4	1	21	0.785714286
565	15.58	right-handed	12	0	0	12	1
566	15.57	right-handed	16	4	1	21	0.785714286
567	15.53	right-handed	17	13	2	32	0.5625
568	15.5	right-handed	5	2	0	7	0.714285714
569	15.3	right-handed	11	6	1	18	0.638888889
570	15.26	right-handed	8	1	0	9	0.888888889
571	15.23	right-handed	13	2	0	15	0.866666667
572	15.1	right-handed	13	8	0	21	0.619047619
573	14.98	right-handed	8	4	0	12	0.666666667
574	14.96	right-handed	18	4	2	24	0.791666667
575	14.92	right-handed	9	0	0	9	1
576	14.9	right-handed	7	6	2	15	0.533333333
577	14.87	right-handed	8	2	0	10	0.8
578	14.84	right-handed	13	1	0	14	0.928571429
579	14.76	right-handed	5	1	0	6	0.833333333
580	14.52	right-handed	14	2	0	16	0.875
581	14.38	right-handed	16	13	3	32	0.546875
582	14.3	right-handed	30	8	1	39	0.782051282
583	14.27	right-handed	8	2	0	10	0.8
584	14.21	right-handed	10	8	2	20	0.55
585	14.12	right-handed	27	6	3	36	0.791666667
586	14.11	right-handed	19	10	1	30	0.65
587	14.07	right-handed	12	1	0	13	0.923076923
588	14.06	right-handed	11	6	0	17	0.647058824
589	14.05	right-handed	18	8	0	26	0.692307692
590	14.04	right-handed	17	17	1	35	0.5
591	13.91	right-handed	8	7	0	15	0.533333333
592	13.9	right-handed	12	17	3	32	0.421875
593	13.74	right-handed	4	1	0	5	0.8
594	13.69	right-handed	22	6	0	28	0.785714286
595	13.49	right-handed	17	5	2	24	0.75
596	13.37	right-handed	4	8	1	13	0.346153846
597	13.36	right-handed	11	1	1	13	0.884615385
598	13.35	right-handed	12	4	1	17	0.735294118
599	13.35	right-handed	13	5	3	21	0.69047619
600	13.35	right-handed	6	4	1	11	0.590909091
601	13.32	right-handed	9	5	1	15	0.633333333
602	13.31	right-handed	14	6	4	24	0.666666667
603	13.28	right-handed	25	3	0	28	0.892857143
604	13.27	right-handed	9	0	1	10	0.95
605	12.96	right-handed	8	1	2	11	0.818181818
606	12.93	right-handed	8	8	3	19	0.5
607	12.78	right-handed	7	0	0	7	1
608	12.69	right-handed	4	4	2	10	0.5
609	12.67	right-handed	28	3	1	32	0.890625
610	12.66	right-handed	12	1	0	13	0.923076923
611	12.64	right-handed	15	3	0	18	0.833333333
612	12.61	right-handed	8	2	0	10	0.8
613	12.57	right-handed	24	5	1	30	0.816666667
614	12.57	right-handed	15	12	0	27	0.555555556
615	12.51	right-handed	19	6	0	25	0.76
616	12.22	right-handed	5	9	0	14	0.357142857
617	12.16	right-handed	14	18	2	34	0.441176471
618	12.12	right-handed	10	7	2	19	0.578947368
619	12.05	right-handed	10	1	0	11	0.909090909
620	12.02	right-handed	5	26	2	33	0.181818182
621	11.89	right-handed	6	8	1	15	0.433333333
622	11.66	right-handed	18	15	3	36	0.541666667
623	11.65	right-handed	2	0	0	2	1
624	11.6	right-handed	17	9	3	29	0.637931034
625	11.59	right-handed	6	9	4	19	0.421052632
626	11.57	right-handed	3	2	0	5	0.6
627	11.57	right-handed	10	6	0	16	0.625
628	11.57	right-handed	20	14	4	38	0.578947368
629	11.57	right-handed	6	2	1	9	0.722222222
630	11.53	right-handed	8	3	1	12	0.708333333
631	11.22	right-handed	8	3	1	12	0.708333333
632	11.2	right-handed	34	4	3	41	0.865853659
633	11.08	right-handed	7	1	0	8	0.875
634	11.04	right-handed	4	2	0	6	0.666666667
635	10.92	right-handed	9	10	3	22	0.477272727
636	10.86	right-handed	5	10	1	16	0.34375
637	10.83	right-handed	7	3	0	10	0.7
638	10.8	right-handed	11	12	2	25	0.48
639	10.79	right-handed	4	9	0	13	0.307692308
640	10.68	right-handed	8	14	0	22	0.363636364
641	10.68	right-handed	13	3	0	16	0.8125
642	10.65	right-handed	6	14	1	21	0.30952381
643	10.5	right-handed	13	12	4	29	0.517241379
644	10.28	right-handed	5	8	4	17	0.411764706
645	10.17	right-handed	3	2	3	8	0.5625
646	10.03	right-handed	8	9	2	19	0.473684211
647	9.992	right-handed	9	21	3	33	0.318181818
648	9.919	right-handed	13	5	2	20	0.7
649	9.894	right-handed	10	11	0	21	0.476190476
650	9.854	right-handed	11	7	1	19	0.605263158
651	9.836	right-handed	6	8	1	15	0.433333333
652	9.807	right-handed	14	7	0	21	0.666666667
653	9.807	right-handed	10	4	0	14	0.714285714
654	9.685	right-handed	4	0	0	4	1
655	9.46	right-handed	8	3	1	12	0.708333333
656	9.458	right-handed	11	14	3	28	0.446428571
657	9.456	right-handed	5	16	0	21	0.238095238
658	9.455	right-handed	5	5	1	11	0.5
659	9.455	right-handed	5	6	0	11	0.454545455
660	9.455	right-handed	5	5	0	10	0.5
661	9.455	right-handed	3	5	3	11	0.409090909
662	9.455	right-handed	4	0	0	4	1
663	9.455	right-handed	2	3	0	5	0.4
664	9.265	right-handed	11	4	1	16	0.71875
665	9.051	right-handed	9	11	1	21	0.452380952
666	9.033	right-handed	2	29	1	32	0.078125
667	8.936	right-handed	8	1	0	9	0.888888889
668	8.912	right-handed	6	5	1	12	0.541666667
669	8.858	right-handed	12	9	3	24	0.5625
670	8.807	right-handed	14	4	1	19	0.763157895
671	8.759	right-handed	12	7	1	20	0.625
672	8.743	right-handed	10	0	1	11	0.954545455
673	8.612	right-handed	19	7	0	26	0.730769231
674	8.601	right-handed	5	8	0	13	0.384615385
675	8.554	right-handed	26	11	0	37	0.702702703
676	8.482	right-handed	9	10	1	20	0.475
677	8.47	right-handed	12	2	0	14	0.857142857
678	8.45	right-handed	9	1	0	10	0.9
679	8.426	right-handed	10	0	0	10	1
680	8.196	right-handed	4	8	0	12	0.333333333
681	8.048	right-handed	13	10	0	23	0.565217391
682	8.041	right-handed	1	1	0	2	0.5
683	7.923	right-handed	8	2	0	10	0.8
684	7.911	right-handed	8	12	2	22	0.409090909
685	7.716	right-handed	9	1	0	10	0.9
686	7.611	right-handed	9	5	2	16	0.625
687	7.569	right-handed	10	3	1	14	0.75
688	7.487	right-handed	11	14	3	28	0.446428571
689	7.342	right-handed	9	9	3	21	0.5
690	7.342	right-handed	7	0	0	7	1
691	7.321	right-handed	11	8	1	20	0.575
692	7.256	right-handed	8	6	0	14	0.571428571
693	7.019	right-handed	5	2	3	10	0.65
694	6.987	right-handed	5	12	1	18	0.305555556
695	6.881	right-handed	8	1	0	9	0.888888889
696	6.834	right-handed	7	2	0	9	0.777777778
697	6.763	right-handed	22	5	1	28	0.803571429
698	6.688	right-handed	5	3	0	8	0.625
699	6.617	right-handed	4	9	0	13	0.307692308
700	6.527	right-handed	28	4	0	32	0.875
701	6.526	right-handed	10	0	0	10	1
702	6.491	right-handed	11	15	1	27	0.425925926
703	6.487	right-handed	10	4	0	14	0.714285714
704	6.481	right-handed	12	1	0	13	0.923076923
705	6.456	right-handed	11	4	3	18	0.694444444
706	6.439	right-handed	8	21	5	34	0.308823529
707	6.433	right-handed	15	4	1	20	0.775
708	6.306	right-handed	4	4	1	9	0.5
709	6.295	right-handed	13	4	0	17	0.764705882
710	6.214	right-handed	5	1	0	6	0.833333333
711	6.173	right-handed	8	12	1	21	0.404761905
712	6.133	right-handed	10	5	2	17	0.647058824
713	6.097	right-handed	2	6	0	8	0.25
714	6.053	right-handed	16	4	1	21	0.785714286
715	6.031	right-handed	8	4	0	12	0.666666667
716	6.022	right-handed	4	5	2	11	0.454545455
717	5.854	right-handed	5	5	1	11	0.5
718	5.85	right-handed	11	4	0	15	0.733333333
719	5.848	right-handed	6	7	1	14	0.464285714
720	5.822	right-handed	12	1	0	13	0.923076923
721	5.795	right-handed	6	5	0	11	0.545454545
722	5.693	right-handed	9	1	0	10	0.9
723	5.627	right-handed	25	2	1	28	0.910714286
724	5.624	right-handed	3	3	1	7	0.5
725	5.565	right-handed	7	12	4	23	0.391304348
726	5.511	right-handed	6	2	0	8	0.75
727	5.456	right-handed	8	21	3	32	0.296875
728	5.453	right-handed	14	1	0	15	0.933333333
729	5.434	right-handed	7	6	0	13	0.538461538
730	5.326	right-handed	13	6	2	21	0.666666667
731	5.318	right-handed	5	1	0	6	0.833333333
732	5.316	right-handed	13	19	1	33	0.409090909
733	5.295	right-handed	5	4	1	10	0.55
734	5.264	right-handed	13	5	0	18	0.722222222
735	5.228	right-handed	5	4	1	10	0.55
736	5.199	right-handed	9	5	1	15	0.633333333
737	5.177	right-handed	7	4	1	12	0.625
738	5.124	right-handed	5	0	0	5	1
739	5.112	right-handed	9	6	1	16	0.59375
740	5.084	right-handed	2	7	2	11	0.272727273
741	5.043	right-handed	5	10	3	18	0.361111111
742	5.022	right-handed	11	6	3	20	0.625
743	5.01	right-handed	6	1	0	7	0.857142857
744	4.824	right-handed	6	14	1	21	0.30952381
745	4.793	right-handed	6	6	0	12	0.5
746	4.769	right-handed	4	5	0	9	0.444444444
747	4.768	right-handed	16	2	0	18	0.888888889
748	4.718	right-handed	17	8	0	25	0.68
749	4.674	right-handed	8	8	1	17	0.5
750	4.643	right-handed	5	1	0	6	0.833333333
751	4.634	right-handed	8	2	1	11	0.772727273
752	4.603	right-handed	8	0	0	8	1
753	4.56	right-handed	9	1	2	12	0.833333333
754	4.535	right-handed	11	0	0	11	1
755	4.487	right-handed	5	12	3	20	0.325
756	4.448	right-handed	9	13	1	23	0.413043478
757	4.435	right-handed	8	7	1	16	0.53125
758	4.426	right-handed	13	6	1	20	0.675
759	4.401	right-handed	5	15	2	22	0.272727273
760	4.393	right-handed	2	8	2	12	0.25
761	4.344	right-handed	7	12	1	20	0.375
762	4.342	right-handed	7	1	0	8	0.875
763	4.333	right-handed	9	0	0	9	1
764	4.296	right-handed	7	2	2	11	0.727272727
765	4.275	right-handed	4	6	1	11	0.409090909
766	4.222	right-handed	5	2	0	7	0.714285714
767	4.172	right-handed	5	17	2	24	0.25
768	4.166	right-handed	12	3	1	16	0.78125
769	4.13	right-handed	8	1	0	9	0.888888889
770	4.124	right-handed	4	6	0	10	0.4
771	4.118	right-handed	9	21	4	34	0.323529412
772	4.088	right-handed	11	3	1	15	0.766666667
773	4.074	right-handed	11	0	0	11	1
774	4.071	right-handed	8	0	0	8	1
775	4.008	right-handed	11	3	0	14	0.785714286
776	3.995	right-handed	4	7	0	11	0.363636364
777	3.986	right-handed	10	14	1	25	0.42
778	3.979	right-handed	5	3	1	9	0.611111111
779	3.967	right-handed	11	7	1	19	0.605263158
780	3.938	right-handed	6	13	0	19	0.315789474
781	3.935	right-handed	6	1	1	8	0.8125
782	3.885	right-handed	9	10	7	26	0.480769231
783	3.882	right-handed	11	12	1	24	0.479166667
784	3.863	right-handed	7	5	1	13	0.576923077
785	3.829	right-handed	7	15	0	22	0.318181818
786	3.819	right-handed	11	7	1	19	0.605263158
787	3.808	right-handed	3	20	0	23	0.130434783
788	3.79	right-handed	15	10	0	25	0.6
789	3.765	right-handed	10	8	0	18	0.555555556
790	3.746	right-handed	8	0	0	8	1
791	3.741	right-handed	5	2	0	7	0.714285714
792	3.722	right-handed	16	0	0	16	1
793	3.719	right-handed	8	20	0	28	0.285714286
794	3.717	right-handed	12	3	2	17	0.764705882
795	3.712	right-handed	4	3	2	9	0.555555556
796	3.706	right-handed	12	0	1	13	0.961538462
797	3.672	right-handed	2	5	0	7	0.285714286
798	3.664	right-handed	8	8	1	17	0.5
799	3.661	right-handed	8	4	0	12	0.666666667
800	3.654	right-handed	9	2	0	11	0.818181818
801	3.649	right-handed	11	8	1	20	0.575
802	3.598	right-handed	10	0	0	10	1
803	3.562	right-handed	9	2	0	11	0.818181818
804	3.555	right-handed	8	5	1	14	0.607142857
805	3.529	right-handed	5	9	3	17	0.382352941
806	3.529	right-handed	14	2	1	17	0.852941176
807	3.499	right-handed	3	7	0	10	0.3
808	3.437	right-handed	2	4	0	6	0.333333333
809	3.425	right-handed	6	4	1	11	0.590909091
810	3.415	right-handed	5	8	1	14	0.392857143
811	3.393	right-handed	4	3	0	7	0.571428571
812	3.39	right-handed	11	4	0	15	0.733333333
813	3.388	right-handed	3	0	0	3	1
814	3.361	right-handed	11	28	4	43	0.302325581
815	3.325	right-handed	5	8	2	15	0.4
816	3.302	right-handed	10	2	3	15	0.766666667
817	3.302	right-handed	6	5	0	11	0.545454545
818	3.292	right-handed	17	11	3	31	0.596774194
819	3.289	right-handed	4	6	0	10	0.4
820	3.251	right-handed	1	4	1	6	0.25
821	3.229	right-handed	13	5	0	18	0.722222222
822	3.2	right-handed	13	5	0	18	0.722222222
823	3.189	right-handed	3	5	4	12	0.416666667
824	3.178	right-handed	5	14	1	20	0.275
825	3.161	right-handed	15	0	0	15	1
826	3.158	right-handed	10	10	1	21	0.5
827	3.15	right-handed	8	1	3	12	0.791666667
828	3.144	right-handed	10	5	3	18	0.638888889
829	3.095	right-handed	0	5	1	6	0.083333333
830	3.064	right-handed	22	18	0	40	0.55
831	3.029	right-handed	6	15	1	22	0.295454545
832	3.019	right-handed	10	10	2	22	0.5
833	3.013	right-handed	9	6	4	19	0.578947368
834	3.006	right-handed	24	23	6	53	0.509433962
835	2.99	right-handed	9	4	0	13	0.692307692
836	2.976	right-handed	7	1	0	8	0.875
837	2.932	right-handed	7	22	2	31	0.258064516
838	2.931	right-handed	9	2	0	11	0.818181818
839	2.931	right-handed	5	0	0	5	1
840	2.906	right-handed	9	3	0	12	0.75
841	2.896	right-handed	12	11	3	26	0.519230769
842	2.867	right-handed	10	12	3	25	0.46
843	2.856	right-handed	10	11	1	22	0.477272727
844	2.843	right-handed	6	4	0	10	0.6
845	2.838	right-handed	8	2	1	11	0.772727273
846	2.82	right-handed	5	9	1	15	0.366666667
847	2.82	right-handed	9	4	0	13	0.692307692
848	2.812	right-handed	4	17	1	22	0.204545455
849	2.807	right-handed	7	0	0	7	1
850	2.789	right-handed	6	10	0	16	0.375
851	2.787	right-handed	5	4	3	12	0.541666667
852	2.784	right-handed	3	3	2	8	0.5
853	2.783	right-handed	17	13	1	31	0.564516129
854	2.782	right-handed	3	20	3	26	0.173076923
855	2.772	right-handed	7	8	1	16	0.46875
856	2.75	right-handed	8	0	0	8	1
857	2.728	right-handed	10	9	2	21	0.523809524
858	2.704	right-handed	14	3	0	17	0.823529412
859	2.67	right-handed	24	4	0	28	0.857142857
860	2.645	right-handed	4	11	0	15	0.266666667
861	2.638	right-handed	15	3	0	18	0.833333333
862	2.504	right-handed	20	9	0	29	0.689655172
863	2.501	right-handed	7	4	1	12	0.625
864	2.484	right-handed	3	3	2	8	0.5
865	2.482	right-handed	8	1	0	9	0.888888889
866	2.472	right-handed	2	20	3	25	0.14
867	2.471	right-handed	7	7	1	15	0.5
868	2.455	right-handed	7	0	3	10	0.85
869	2.454	right-handed	5	12	2	19	0.315789474
870	2.422	right-handed	8	12	1	21	0.404761905
871	2.416	right-handed	3	5	1	9	0.388888889
872	2.414	right-handed	10	10	0	20	0.5
873	2.406	right-handed	2	12	0	14	0.142857143
874	2.386	right-handed	9	0	1	10	0.95
875	2.376	right-handed	4	5	1	10	0.45
876	2.372	right-handed	19	6	0	25	0.76
877	2.353	right-handed	9	2	1	12	0.791666667
878	2.32	right-handed	7	6	4	17	0.529411765
879	2.318	right-handed	2	7	0	9	0.222222222
880	2.31	right-handed	4	16	1	21	0.214285714
881	2.282	right-handed	11	1	1	13	0.884615385
882	2.278	right-handed	13	6	0	19	0.684210526
883	2.277	right-handed	7	16	0	23	0.304347826
884	2.273	right-handed	7	8	1	16	0.46875
885	2.268	right-handed	1	0	0	1	1
886	2.267	right-handed	3	3	2	8	0.5
887	2.249	right-handed	7	4	1	12	0.625
888	2.242	right-handed	9	8	3	20	0.525
889	2.221	right-handed	9	0	0	9	1
890	2.213	right-handed	8	5	0	13	0.615384615
891	2.211	right-handed	7	5	0	12	0.583333333
892	2.175	right-handed	11	39	1	51	0.225490196
893	2.159	right-handed	9	3	1	13	0.730769231
894	2.138	right-handed	5	4	2	11	0.545454545
895	2.102	right-handed	11	1	0	12	0.916666667
896	2.099	right-handed	2	19	2	23	0.130434783
897	2.086	right-handed	12	12	3	27	0.5
898	2.082	right-handed	5	3	1	9	0.611111111
899	2.07	right-handed	0	6	1	7	0.071428571
900	2.059	right-handed	5	0	0	5	1
901	2.056	right-handed	11	4	1	16	0.71875
902	2.055	right-handed	14	4	1	19	0.763157895
903	2.052	right-handed	16	2	0	18	0.888888889
904	2.051	right-handed	8	4	1	13	0.653846154
905	2.043	right-handed	3	2	0	5	0.6
906	2.04	right-handed	12	1	0	13	0.923076923
907	2.038	right-handed	8	4	3	15	0.633333333
908	1.991	right-handed	3	3	3	9	0.5
909	1.966	right-handed	8	6	1	15	0.566666667
910	1.948	right-handed	5	2	0	7	0.714285714
911	1.932	right-handed	3	3	0	6	0.5
912	1.928	right-handed	5	7	0	12	0.416666667
913	1.925	right-handed	8	0	0	8	1
914	1.925	right-handed	1	2	2	5	0.4
915	1.904	right-handed	11	3	0	14	0.785714286
916	1.867	right-handed	14	5	2	21	0.714285714
917	1.861	right-handed	8	2	1	11	0.772727273
918	1.858	right-handed	1	7	0	8	0.125
919	1.852	right-handed	2	6	0	8	0.25
920	1.849	right-handed	19	70	8	97	0.237113402
921	1.847	right-handed	10	6	1	17	0.617647059
922	1.817	right-handed	5	3	0	8	0.625
923	1.809	right-handed	8	3	2	13	0.692307692
924	1.801	right-handed	10	2	1	13	0.807692308
925	1.796	right-handed	9	2	0	11	0.818181818
926	1.786	right-handed	1	7	1	9	0.166666667
927	1.784	right-handed	4	1	1	6	0.75
928	1.769	right-handed	0	5	0	5	0
929	1.769	right-handed	1	4	1	6	0.25
930	1.757	right-handed	0	6	1	7	0.071428571
931	1.746	right-handed	6	4	0	10	0.6
932	1.723	right-handed	7	5	1	13	0.576923077
933	1.723	right-handed	16	27	1	44	0.375
934	1.718	right-handed	8	3	0	11	0.727272727
935	1.712	right-handed	7	0	0	7	1
936	1.694	right-handed	10	3	1	14	0.75
937	1.687	right-handed	0	2	0	2	0
938	1.681	right-handed	1	3	3	7	0.357142857
939	1.658	right-handed	8	4	1	13	0.653846154
940	1.65	right-handed	7	6	1	14	0.535714286
941	1.631	right-handed	2	7	0	9	0.222222222
942	1.615	right-handed	7	15	0	22	0.318181818
943	1.611	right-handed	11	4	0	15	0.733333333
944	1.578	right-handed	14	1	0	15	0.933333333
945	1.578	right-handed	5	1	1	7	0.785714286
946	1.567	right-handed	8	10	2	20	0.45
947	1.557	right-handed	4	1	2	7	0.714285714
948	1.555	right-handed	4	6	0	10	0.4
949	1.543	right-handed	5	1	0	6	0.833333333
950	1.534	right-handed	21	3	0	24	0.875
951	1.533	right-handed	17	1	1	19	0.921052632
952	1.521	right-handed	9	17	5	31	0.370967742
953	1.511	right-handed	10	2	0	12	0.833333333
954	1.501	right-handed	9	3	2	14	0.714285714
955	1.5	right-handed	4	6	2	12	0.416666667
956	1.485	right-handed	3	7	0	10	0.3
957	1.484	right-handed	3	6	1	10	0.35
958	1.458	right-handed	2	4	2	8	0.375
959	1.452	right-handed	5	3	0	8	0.625
960	1.449	right-handed	3	17	4	24	0.208333333
961	1.434	right-handed	0	1	1	2	0.25
962	1.425	right-handed	14	7	0	21	0.666666667
963	1.419	right-handed	10	8	0	18	0.555555556
964	1.415	right-handed	11	10	0	21	0.523809524
965	1.413	right-handed	11	4	0	15	0.733333333
966	1.4	right-handed	3	2	1	6	0.583333333
967	1.4	right-handed	5	5	1	11	0.5
968	1.397	right-handed	6	0	0	6	1
969	1.392	right-handed	1	5	0	6	0.166666667
970	1.379	right-handed	12	0	0	12	1
971	1.347	right-handed	8	0	0	8	1
972	1.345	right-handed	8	5	1	14	0.607142857
973	1.333	right-handed	7	0	0	7	1
974	1.327	right-handed	1	1	0	2	0.5
975	1.325	right-handed	2	2	0	4	0.5
976	1.313	right-handed	2	20	1	23	0.108695652
977	1.303	right-handed	8	0	1	9	0.944444444
978	1.297	right-handed	28	7	2	37	0.783783784
979	1.294	right-handed	5	1	0	6	0.833333333
980	1.292	right-handed	3	1	0	4	0.75
981	1.285	right-handed	20	4	1	25	0.82
982	1.266	right-handed	15	10	1	26	0.596153846
983	1.264	right-handed	2	6	1	9	0.277777778
984	1.258	right-handed	27	26	4	57	0.50877193
985	1.249	right-handed	5	0	0	5	1
986	1.244	right-handed	9	3	0	12	0.75
987	1.219	right-handed	13	3	2	18	0.777777778
988	1.216	right-handed	12	7	2	21	0.619047619
989	1.214	right-handed	6	5	2	13	0.538461538
990	1.212	right-handed	7	10	1	18	0.416666667
991	1.202	right-handed	2	0	0	2	1
992	1.201	right-handed	2	5	0	7	0.285714286
993	1.201	right-handed	10	1	0	11	0.909090909
994	1.198	right-handed	29	5	0	34	0.852941176
995	1.178	right-handed	3	5	0	8	0.375
996	1.177	right-handed	6	14	0	20	0.3
997	1.173	right-handed	4	0	0	4	1
998	1.159	right-handed	5	34	0	39	0.128205128
999	1.158	right-handed	1	4	1	6	0.25
1000	1.141	right-handed	3	4	0	7	0.428571429
1001	1.141	right-handed	5	0	0	5	1
1002	1.139	right-handed	8	0	2	10	0.9
1003	1.138	right-handed	12	2	0	14	0.857142857
1004	1.129	right-handed	5	0	0	5	1
1005	1.117	right-handed	1	3	0	4	0.25
1006	1.116	right-handed	1	0	2	3	0.666666667
1007	1.115	right-handed	5	0	0	5	1
1008	1.104	right-handed	19	5	2	26	0.769230769
1009	1.098	right-handed	1	2	0	3	0.333333333
1010	1.079	right-handed	12	0	0	12	1
1011	1.073	right-handed	3	4	1	8	0.4375
1012	1.065	right-handed	3	6	0	9	0.333333333
1013	1.056	right-handed	3	2	0	5	0.6
1014	1.056	right-handed	1	3	1	5	0.3
1015	1.051	right-handed	1	5	0	6	0.166666667
1016	1.05	right-handed	3	0	1	4	0.875
1017	1.046	right-handed	10	9	2	21	0.523809524
1018	1.034	right-handed	3	1	0	4	0.75
1019	1.03	right-handed	10	2	1	13	0.807692308
1020	1.018	right-handed	9	2	1	12	0.791666667
1021	1.015	right-handed	5	0	0	5	1
1022	1.012	right-handed	1	4	2	7	0.285714286
1023	1.011	right-handed	14	17	0	31	0.451612903
1024	1.01	right-handed	0	7	2	9	0.111111111
1025	1.006	right-handed	16	4	1	21	0.785714286
1026	0.988	right-handed	7	0	0	7	1
1027	0.986	right-handed	3	0	0	3	1
1028	0.982	right-handed	3	4	0	7	0.428571429
1029	0.958	right-handed	1	3	2	6	0.333333333
1030	0.957	right-handed	8	2	1	11	0.772727273
1031	0.933	right-handed	0	5	2	7	0.142857143
1032	0.91	right-handed	2	1	1	4	0.625
1033	0.906	right-handed	15	10	0	25	0.6
1034	0.902	right-handed	1	1	2	4	0.5
1035	0.896	right-handed	1	13	0	14	0.071428571
1036	0.894	right-handed	2	2	0	4	0.5
1037	0.893	right-handed	9	8	0	17	0.529411765
1038	0.892	right-handed	3	4	2	9	0.444444444
1039	0.887	right-handed	23	11	4	38	0.657894737
1040	0.883	right-handed	0	6	0	6	0
1041	0.881	right-handed	0	0	1	1	0.5
1042	0.879	right-handed	3	2	0	5	0.6
1043	0.879	right-handed	11	7	1	19	0.605263158
1044	0.879	right-handed	5	3	1	9	0.611111111
1045	0.879	right-handed	3	9	2	14	0.285714286
1046	0.878	right-handed	20	3	0	23	0.869565217
1047	0.864	right-handed	3	2	1	6	0.583333333
1048	0.863	right-handed	4	4	2	10	0.5
1049	0.863	right-handed	4	4	0	8	0.5
1050	0.861	right-handed	6	5	1	12	0.541666667
1051	0.856	right-handed	0	2	0	2	0
1052	0.85	right-handed	10	0	0	10	1
1053	0.845	right-handed	5	1	0	6	0.833333333
1054	0.845	right-handed	7	1	1	9	0.833333333
1055	0.844	right-handed	1	2	1	4	0.375
1056	0.837	right-handed	13	0	0	13	1
1057	0.829	right-handed	9	3	0	12	0.75
1058	0.823	right-handed	2	0	1	3	0.833333333
1059	0.819	right-handed	3	7	1	11	0.318181818
1060	0.818	right-handed	5	29	4	38	0.184210526
1061	0.816	right-handed	16	16	0	32	0.5
1062	0.807	right-handed	1	1	1	3	0.5
1063	0.807	right-handed	7	1	0	8	0.875
1064	0.799	right-handed	5	1	1	7	0.785714286
1065	0.798	right-handed	3	11	0	14	0.214285714
1066	0.797	right-handed	8	7	4	19	0.526315789
1067	0.794	right-handed	13	0	1	14	0.964285714
1068	0.794	right-handed	4	32	0	36	0.111111111
1069	0.793	right-handed	6	0	0	6	1
1070	0.792	right-handed	0	1	1	2	0.25
1071	0.788	right-handed	5	1	1	7	0.785714286
1072	0.784	right-handed	3	0	0	3	1
1073	0.78	right-handed	10	4	0	14	0.714285714
1074	0.779	right-handed	13	1	0	14	0.928571429
1075	0.774	right-handed	1	1	3	5	0.5
1076	0.774	right-handed	1	10	1	12	0.125
1077	0.765	right-handed	2	18	0	20	0.1
1078	0.764	right-handed	9	17	1	27	0.351851852
1079	0.764	right-handed	10	8	0	18	0.555555556
1080	0.757	right-handed	6	3	0	9	0.666666667
1081	0.757	right-handed	6	0	0	6	1
1082	0.752	right-handed	7	6	1	14	0.535714286
1083	0.752	right-handed	1	1	2	4	0.5
1084	0.75	right-handed	3	1	2	6	0.666666667
1085	0.749	right-handed	9	8	0	17	0.529411765
1086	0.745	right-handed	2	2	1	5	0.5
1087	0.742	right-handed	1	3	0	4	0.25
1088	0.741	right-handed	6	4	0	10	0.6
1089	0.736	right-handed	4	1	0	5	0.8
1090	0.732	right-handed	12	5	0	17	0.705882353
1091	0.731	right-handed	4	0	0	4	1
1092	0.731	right-handed	9	10	0	19	0.473684211
1093	0.73	right-handed	3	0	1	4	0.875
1094	0.73	right-handed	5	0	0	5	1
1095	0.729	right-handed	13	1	0	14	0.928571429
1096	0.728	right-handed	1	4	1	6	0.25
1097	0.727	right-handed	17	15	1	33	0.53030303
1098	0.726	right-handed	1	10	0	11	0.090909091
1099	0.726	right-handed	2	11	1	14	0.178571429
1100	0.726	right-handed	6	1	0	7	0.857142857
1101	0.725	right-handed	6	3	1	10	0.65
1102	0.724	right-handed	0	1	0	1	0
1103	0.724	right-handed	7	1	0	8	0.875
1104	0.724	right-handed	4	0	0	4	1
1105	0.721	right-handed	5	8	0	13	0.384615385
1106	0.72	right-handed	28	17	1	46	0.619565217
1107	0.72	right-handed	6	6	0	12	0.5
1108	0.72	right-handed	8	0	0	8	1
1109	0.72	right-handed	11	5	0	16	0.6875
1110	0.72	right-handed	5	0	0	5	1
1111	0.719	right-handed	13	0	0	13	1
1112	0.719	right-handed	16	3	0	19	0.842105263
1113	0.719	right-handed	12	5	0	17	0.705882353
1114	0.719	right-handed	27	15	3	45	0.633333333
1115	0.719	right-handed	2	0	0	2	1
1116	0.719	right-handed	1	5	1	7	0.214285714
1117	0.719	right-handed	13	9	0	22	0.590909091
1118	0.718	right-handed	9	0	0	9	1
1119	0.718	right-handed	9	3	3	15	0.7
1120	0.718	right-handed	8	0	0	8	1
1121	0.718	right-handed	8	0	1	9	0.944444444
1122	0.718	right-handed	8	1	1	10	0.85
1123	0.718	right-handed	8	1	0	9	0.888888889
1124	0.718	right-handed	9	3	2	14	0.714285714
1125	0.718	right-handed	7	2	0	9	0.777777778
1126	0.718	right-handed	5	0	0	5	1
1127	0.718	right-handed	9	0	2	11	0.909090909
1128	0.718	right-handed	6	3	1	10	0.65
1129	0.717	right-handed	6	4	0	10	0.6
1130	0.717	right-handed	9	5	1	15	0.633333333
1131	0.717	right-handed	6	1	0	7	0.857142857
1132	0.717	right-handed	6	2	0	8	0.75
1133	0.717	right-handed	11	11	0	22	0.5
1134	0.717	right-handed	5	2	1	8	0.6875
1135	0.717	right-handed	6	2	0	8	0.75
1136	0.717	right-handed	18	15	0	33	0.545454545
1137	0.717	right-handed	9	6	0	15	0.6
1138	0.717	right-handed	10	14	1	25	0.42
1139	0.717	right-handed	4	4	1	9	0.5
1140	0.717	right-handed	3	0	0	3	1
1141	0.717	right-handed	9	5	0	14	0.642857143
1142	0.717	right-handed	5	10	1	16	0.34375
1143	0.717	right-handed	4	0	0	4	1
1144	0.717	right-handed	6	5	0	11	0.545454545
1145	0.717	right-handed	4	1	0	5	0.8
1146	0.716	right-handed	5	6	0	11	0.454545455
1147	0.716	right-handed	2	0	0	2	1
1148	0.716	right-handed	5	1	2	8	0.75
1149	0.716	right-handed	3	0	0	3	1
1150	0.716	right-handed	3	4	0	7	0.428571429
1151	0.716	right-handed	8	3	1	12	0.708333333
1152	0.716	right-handed	3	1	0	4	0.75
1153	0.716	right-handed	3	0	0	3	1
1154	0.716	right-handed	3	0	0	3	1
1155	0.716	right-handed	3	0	0	3	1
1156	0.716	right-handed	3	1	0	4	0.75
1157	0.716	right-handed	12	5	0	17	0.705882353
1158	0.716	right-handed	7	18	0	25	0.28
1159	0.716	right-handed	4	28	2	34	0.147058824
1160	0.716	right-handed	2	1	0	3	0.666666667
1161	0.716	right-handed	2	0	0	2	1
1162	0.716	right-handed	2	1	0	3	0.666666667
1163	0.716	right-handed	2	0	0	2	1
1164	0.716	right-handed	2	1	0	3	0.666666667
1165	0.716	right-handed	5	2	1	8	0.6875
1166	0.716	right-handed	8	10	1	19	0.447368421
1167	0.716	right-handed	5	6	1	12	0.458333333
1168	0.716	right-handed	2	3	0	5	0.4
1169	0.716	right-handed	3	0	0	3	1
1170	0.716	right-handed	2	0	0	2	1
1171	0.716	right-handed	2	5	0	7	0.285714286
1172	0.716	right-handed	3	4	0	7	0.428571429
1173	0.715	right-handed	1	5	1	7	0.214285714
1174	0.715	right-handed	1	2	1	4	0.375
1175	0.715	right-handed	1	3	1	5	0.3
1176	0.715	right-handed	1	2	0	3	0.333333333
1177	0.715	right-handed	1	0	0	1	1
1178	0.715	right-handed	5	4	0	9	0.555555556
1179	0.715	right-handed	3	2	1	6	0.583333333
1180	0.715	right-handed	1	2	0	3	0.333333333
1181	0.715	right-handed	1	0	0	1	1
1182	0.715	right-handed	2	6	1	9	0.277777778
1183	0.714	right-handed	15	1	1	17	0.911764706
1184	0.714	right-handed	3	6	1	10	0.35
1185	0.713	right-handed	20	0	1	21	0.976190476
1186	0.713	right-handed	20	1	2	23	0.913043478
1187	0.713	right-handed	1	7	0	8	0.125
1188	0.712	right-handed	15	10	0	25	0.6
1189	0.712	right-handed	19	9	1	29	0.672413793
1190	0.712	right-handed	12	0	0	12	1
1191	0.712	right-handed	12	0	0	12	1
1192	0.712	right-handed	14	6	2	22	0.681818182
1193	0.712	right-handed	12	0	0	12	1
1194	0.712	right-handed	12	2	0	14	0.857142857
1195	0.712	right-handed	12	0	0	12	1
1196	0.712	right-handed	12	1	0	13	0.923076923
1197	0.712	right-handed	11	1	0	12	0.916666667
1198	0.712	right-handed	12	3	1	16	0.78125
1199	0.712	right-handed	12	8	2	22	0.590909091
1200	0.712	right-handed	4	1	0	5	0.8
1201	0.712	right-handed	12	2	0	14	0.857142857
1202	0.712	right-handed	12	8	4	24	0.583333333
1203	0.712	right-handed	13	10	1	24	0.5625
1204	0.712	right-handed	16	5	0	21	0.761904762
1205	0.712	right-handed	10	5	3	18	0.638888889
1206	0.712	right-handed	12	4	1	17	0.735294118
1207	0.712	right-handed	10	0	2	12	0.916666667
1208	0.711	right-handed	12	7	0	19	0.631578947
1209	0.711	right-handed	11	11	2	24	0.5
1210	0.711	right-handed	13	15	1	29	0.465517241
1211	0.711	right-handed	9	1	0	10	0.9
1212	0.711	right-handed	10	2	2	14	0.785714286
1213	0.711	right-handed	8	5	1	14	0.607142857
1214	0.711	right-handed	14	6	0	20	0.7
1215	0.711	right-handed	11	4	0	15	0.733333333
1216	0.711	right-handed	8	7	3	18	0.527777778
1217	0.711	right-handed	9	4	2	15	0.666666667
1218	0.711	right-handed	10	5	1	16	0.65625
1219	0.711	right-handed	10	8	1	19	0.552631579
1220	0.711	right-handed	10	3	1	14	0.75
1221	0.711	right-handed	7	3	0	10	0.7
1222	0.711	right-handed	5	8	1	14	0.392857143
1223	0.711	right-handed	7	7	0	14	0.5
1224	0.711	right-handed	4	12	1	17	0.264705882
1225	0.711	right-handed	8	3	0	11	0.727272727
1226	0.711	right-handed	7	0	0	7	1
1227	0.711	right-handed	7	1	0	8	0.875
1228	0.711	right-handed	7	6	5	18	0.527777778
1229	0.711	right-handed	19	42	1	62	0.314516129
1230	0.711	right-handed	11	19	0	30	0.366666667
1231	0.711	right-handed	7	2	1	10	0.75
1232	0.711	right-handed	6	2	1	9	0.722222222
1233	0.711	right-handed	7	1	1	9	0.833333333
1234	0.711	right-handed	14	13	1	28	0.517857143
1235	0.711	right-handed	9	6	2	17	0.588235294
1236	0.711	right-handed	6	5	1	12	0.541666667
1237	0.71	right-handed	6	3	0	9	0.666666667
1238	0.71	right-handed	6	1	0	7	0.857142857
1239	0.71	right-handed	6	8	0	14	0.428571429
1240	0.71	right-handed	6	3	0	9	0.666666667
1241	0.71	right-handed	6	1	0	7	0.857142857
1242	0.71	right-handed	7	2	0	9	0.777777778
1243	0.71	right-handed	7	3	0	10	0.7
1244	0.71	right-handed	9	9	0	18	0.5
1245	0.71	right-handed	6	3	0	9	0.666666667
1246	0.71	right-handed	6	13	1	20	0.325
1247	0.71	right-handed	6	0	0	6	1
1248	0.71	right-handed	6	5	0	11	0.545454545
1249	0.71	right-handed	6	2	0	8	0.75
1250	0.71	right-handed	6	1	0	7	0.857142857
1251	0.71	right-handed	7	6	1	14	0.535714286
1252	0.71	right-handed	9	11	4	24	0.458333333
1253	0.71	right-handed	6	7	0	13	0.461538462
1254	0.71	right-handed	6	4	2	12	0.583333333
1255	0.71	right-handed	6	5	1	12	0.541666667
1256	0.71	right-handed	5	0	1	6	0.916666667
1257	0.71	right-handed	8	4	0	12	0.666666667
1258	0.71	right-handed	6	3	0	9	0.666666667
1259	0.71	right-handed	5	13	0	18	0.277777778
1260	0.71	right-handed	6	2	0	8	0.75
1261	0.71	right-handed	5	1	1	7	0.785714286
1262	0.71	right-handed	11	55	4	70	0.185714286
1263	0.71	right-handed	5	0	1	6	0.916666667
1264	0.71	right-handed	5	0	1	6	0.916666667
1265	0.71	right-handed	5	8	2	15	0.4
1266	0.71	right-handed	5	3	1	9	0.611111111
1267	0.71	right-handed	7	8	0	15	0.466666667
1268	0.71	right-handed	8	17	0	25	0.32
1269	0.71	right-handed	5	1	0	6	0.833333333
1270	0.71	right-handed	5	0	0	5	1
1271	0.71	right-handed	5	1	0	6	0.833333333
1272	0.71	right-handed	7	3	0	10	0.7
1273	0.71	right-handed	6	3	1	10	0.65
1274	0.71	right-handed	7	1	0	8	0.875
1275	0.71	right-handed	5	1	0	6	0.833333333
1276	0.71	right-handed	5	1	0	6	0.833333333
1277	0.71	right-handed	5	2	0	7	0.714285714
1278	0.71	right-handed	4	5	4	13	0.461538462
1279	0.71	right-handed	5	0	0	5	1
1280	0.71	right-handed	6	20	0	26	0.230769231
1281	0.71	right-handed	5	1	0	6	0.833333333
1282	0.71	right-handed	5	5	1	11	0.5
1283	0.71	right-handed	5	2	0	7	0.714285714
1284	0.71	right-handed	5	3	1	9	0.611111111
1285	0.71	right-handed	8	5	0	13	0.615384615
1286	0.71	right-handed	6	4	0	10	0.6
1287	0.71	right-handed	5	0	0	5	1
1288	0.71	right-handed	11	6	0	17	0.647058824
1289	0.71	right-handed	4	1	2	7	0.714285714
1290	0.71	right-handed	6	11	0	17	0.352941176
1291	0.71	right-handed	10	10	0	20	0.5
1292	0.71	right-handed	6	4	0	10	0.6
1293	0.71	right-handed	5	3	0	8	0.625
1294	0.71	right-handed	5	8	1	14	0.392857143
1295	0.71	right-handed	8	6	0	14	0.571428571
1296	0.71	right-handed	5	3	2	10	0.6
1297	0.71	right-handed	5	4	1	10	0.55
1298	0.71	right-handed	5	5	0	10	0.5
1299	0.71	right-handed	4	2	1	7	0.642857143
1300	0.71	right-handed	6	5	0	11	0.545454545
1301	0.71	right-handed	5	5	0	10	0.5
1302	0.71	right-handed	4	4	2	10	0.5
1303	0.71	right-handed	4	8	3	15	0.366666667
1304	0.71	right-handed	5	4	0	9	0.555555556
1305	0.71	right-handed	4	0	1	5	0.9
1306	0.71	right-handed	4	2	1	7	0.642857143
1307	0.71	right-handed	4	7	1	12	0.375
1308	0.71	right-handed	4	0	1	5	0.9
1309	0.71	right-handed	5	4	0	9	0.555555556
1310	0.71	right-handed	1	6	2	9	0.222222222
1311	0.71	right-handed	5	3	0	8	0.625
1312	0.71	right-handed	5	2	0	7	0.714285714
1313	0.71	right-handed	4	5	4	13	0.461538462
1314	0.71	right-handed	3	6	3	12	0.375
1315	0.71	right-handed	4	7	3	14	0.392857143
1316	0.71	right-handed	4	1	1	6	0.75
1317	0.71	right-handed	9	3	1	13	0.730769231
1318	0.71	right-handed	4	1	0	5	0.8
1319	0.71	right-handed	4	1	0	5	0.8
1320	0.71	right-handed	4	0	0	4	1
1321	0.71	right-handed	4	4	0	8	0.5
1322	0.71	right-handed	5	9	0	14	0.357142857
1323	0.71	right-handed	5	2	0	7	0.714285714
1324	0.71	right-handed	4	0	0	4	1
1325	0.71	right-handed	5	7	0	12	0.416666667
1326	0.71	right-handed	4	3	1	8	0.5625
1327	0.71	right-handed	7	13	0	20	0.35
1328	0.71	right-handed	4	13	0	17	0.235294118
1329	0.71	right-handed	9	5	0	14	0.642857143
1330	0.71	right-handed	4	0	0	4	1
1331	0.71	right-handed	4	2	0	6	0.666666667
1332	0.71	right-handed	4	0	0	4	1
1333	0.71	right-handed	4	1	0	5	0.8
1334	0.71	right-handed	4	3	0	7	0.571428571
1335	0.71	right-handed	4	2	0	6	0.666666667
1336	0.71	right-handed	4	0	0	4	1
1337	0.71	right-handed	4	0	0	4	1
1338	0.71	right-handed	4	5	0	9	0.444444444
1339	0.709	right-handed	4	7	0	11	0.363636364
1340	0.709	right-handed	4	5	0	9	0.444444444
1341	0.709	right-handed	4	2	2	8	0.625
1342	0.709	right-handed	3	0	2	5	0.8
1343	0.709	right-handed	4	2	1	7	0.642857143
1344	0.709	right-handed	4	2	0	6	0.666666667
1345	0.709	right-handed	4	1	0	5	0.8
1346	0.709	right-handed	4	11	2	17	0.294117647
1347	0.709	right-handed	4	3	0	7	0.571428571
1348	0.709	right-handed	4	6	0	10	0.4
1349	0.709	right-handed	5	7	0	12	0.416666667
1350	0.709	right-handed	3	0	1	4	0.875
1351	0.709	right-handed	4	5	0	9	0.444444444
1352	0.709	right-handed	4	4	0	8	0.5
1353	0.709	right-handed	4	5	1	10	0.45
1354	0.709	right-handed	4	9	0	13	0.307692308
1355	0.709	right-handed	3	9	2	14	0.285714286
1356	0.709	right-handed	3	0	1	4	0.875
1357	0.709	right-handed	4	3	1	8	0.5625
1358	0.709	right-handed	3	1	1	5	0.7
1359	0.709	right-handed	3	1	1	5	0.7
1360	0.709	right-handed	4	6	1	11	0.409090909
1361	0.709	right-handed	3	6	1	10	0.35
1362	0.709	right-handed	3	2	1	6	0.583333333
1363	0.709	right-handed	2	2	3	7	0.5
1364	0.709	right-handed	3	2	1	6	0.583333333
1365	0.709	right-handed	3	2	0	5	0.6
1366	0.709	right-handed	3	2	1	6	0.583333333
1367	0.709	right-handed	4	2	1	7	0.642857143
1368	0.709	right-handed	4	6	1	11	0.409090909
1369	0.709	right-handed	3	4	1	8	0.4375
1370	0.709	right-handed	5	14	2	21	0.285714286
1371	0.709	right-handed	3	2	1	6	0.583333333
1372	0.709	right-handed	4	7	0	11	0.363636364
1373	0.709	right-handed	5	8	1	14	0.392857143
1374	0.709	right-handed	4	7	0	11	0.363636364
1375	0.709	right-handed	3	0	0	3	1
1376	0.709	right-handed	3	2	0	5	0.6
1377	0.709	right-handed	3	1	0	4	0.75
1378	0.709	right-handed	3	0	0	3	1
1379	0.709	right-handed	3	4	0	7	0.428571429
1380	0.709	right-handed	3	2	0	5	0.6
1381	0.709	right-handed	3	3	0	6	0.5
1382	0.709	right-handed	4	7	0	11	0.363636364
1383	0.709	right-handed	3	3	1	7	0.5
1384	0.709	right-handed	3	1	0	4	0.75
1385	0.709	right-handed	9	15	0	24	0.375
1386	0.709	right-handed	3	1	0	4	0.75
1387	0.709	right-handed	3	1	0	4	0.75
1388	0.709	right-handed	3	0	0	3	1
1389	0.709	right-handed	5	5	1	11	0.5
1390	0.709	right-handed	3	3	0	6	0.5
1391	0.709	right-handed	3	1	0	4	0.75
1392	0.709	right-handed	3	0	0	3	1
1393	0.709	right-handed	4	14	0	18	0.222222222
1394	0.709	right-handed	3	3	0	6	0.5
1395	0.709	right-handed	4	3	0	7	0.571428571
1396	0.709	right-handed	4	2	1	7	0.642857143
1397	0.709	right-handed	3	0	0	3	1
1398	0.709	right-handed	3	5	0	8	0.375
1399	0.709	right-handed	3	3	0	6	0.5
1400	0.709	right-handed	3	1	0	4	0.75
1401	0.709	right-handed	6	6	0	12	0.5
1402	0.709	right-handed	3	0	0	3	1
1403	0.709	right-handed	4	1	0	5	0.8
1404	0.709	right-handed	3	1	0	4	0.75
1405	0.709	right-handed	3	4	0	7	0.428571429
1406	0.709	right-handed	3	8	1	12	0.291666667
1407	0.709	right-handed	4	1	0	5	0.8
1408	0.709	right-handed	3	4	0	7	0.428571429
1409	0.709	right-handed	3	2	0	5	0.6
1410	0.709	right-handed	3	0	0	3	1
1411	0.709	right-handed	3	6	0	9	0.333333333
1412	0.709	right-handed	3	1	0	4	0.75
1413	0.709	right-handed	3	6	1	10	0.35
1414	0.709	right-handed	10	15	0	25	0.4
1415	0.709	right-handed	4	10	2	16	0.3125
1416	0.709	right-handed	3	2	0	5	0.6
1417	0.709	right-handed	3	11	1	15	0.233333333
1418	0.709	right-handed	4	11	0	15	0.266666667
1419	0.709	right-handed	3	1	0	4	0.75
1420	0.709	right-handed	3	4	0	7	0.428571429
1421	0.709	right-handed	4	3	0	7	0.571428571
1422	0.709	right-handed	4	18	1	23	0.195652174
1423	0.709	right-handed	3	1	0	4	0.75
1424	0.709	right-handed	3	1	0	4	0.75
1425	0.709	right-handed	2	1	0	3	0.666666667
1426	0.709	right-handed	3	1	0	4	0.75
1427	0.709	right-handed	5	19	1	25	0.22
1428	0.709	right-handed	2	0	1	3	0.833333333
1429	0.709	right-handed	4	5	0	9	0.444444444
1430	0.709	right-handed	1	3	0	4	0.25
1431	0.709	right-handed	3	16	0	19	0.157894737
1432	0.709	right-handed	2	0	1	3	0.833333333
1433	0.709	right-handed	2	3	1	6	0.416666667
1434	0.709	right-handed	2	3	1	6	0.416666667
1435	0.709	right-handed	2	1	1	4	0.625
1436	0.709	right-handed	2	0	1	3	0.833333333
1437	0.709	right-handed	2	2	1	5	0.5
1438	0.709	right-handed	2	2	1	5	0.5
1439	0.709	right-handed	4	5	1	10	0.45
1440	0.709	right-handed	2	0	0	2	1
1441	0.709	right-handed	3	2	1	6	0.583333333
1442	0.709	right-handed	2	3	1	6	0.416666667
1443	0.709	right-handed	2	10	1	13	0.192307692
1444	0.709	right-handed	2	0	1	3	0.833333333
1445	0.709	right-handed	2	1	1	4	0.625
1446	0.709	right-handed	2	0	1	3	0.833333333
1447	0.709	right-handed	4	12	1	17	0.264705882
1448	0.709	right-handed	2	0	1	3	0.833333333
1449	0.709	right-handed	2	0	1	3	0.833333333
1450	0.709	right-handed	2	3	1	6	0.416666667
1451	0.709	right-handed	3	2	1	6	0.583333333
1452	0.709	right-handed	8	9	0	17	0.470588235
1453	0.709	right-handed	1	1	3	5	0.5
1454	0.709	right-handed	3	11	0	14	0.214285714
1455	0.709	right-handed	3	5	2	10	0.4
1456	0.709	right-handed	3	4	2	9	0.444444444
1457	0.709	right-handed	2	2	1	5	0.5
1458	0.709	right-handed	3	3	1	7	0.5
1459	0.709	right-handed	2	1	1	4	0.625
1460	0.709	right-handed	3	12	1	16	0.21875
1461	0.709	right-handed	2	3	1	6	0.416666667
1462	0.709	right-handed	2	0	0	2	1
1463	0.708	right-handed	2	0	0	2	1
1464	0.708	right-handed	2	0	0	2	1
1465	0.708	right-handed	1	1	2	4	0.5
1466	0.708	right-handed	4	6	0	10	0.4
1467	0.708	right-handed	5	9	1	15	0.366666667
1468	0.708	right-handed	2	5	0	7	0.285714286
1469	0.708	right-handed	2	1	0	3	0.666666667
1470	0.708	right-handed	2	0	0	2	1
1471	0.708	right-handed	3	6	0	9	0.333333333
1472	0.708	right-handed	3	4	1	8	0.4375
1473	0.708	right-handed	2	0	0	2	1
1474	0.708	right-handed	2	0	0	2	1
1475	0.708	right-handed	2	0	0	2	1
1476	0.708	right-handed	2	0	0	2	1
1477	0.708	right-handed	2	0	0	2	1
1478	0.708	right-handed	2	0	0	2	1
1479	0.708	right-handed	2	2	0	4	0.5
1480	0.708	right-handed	2	2	0	4	0.5
1481	0.708	right-handed	3	6	0	9	0.333333333
1482	0.708	right-handed	2	1	0	3	0.666666667
1483	0.708	right-handed	2	11	2	15	0.2
1484	0.708	right-handed	4	2	0	6	0.666666667
1485	0.708	right-handed	2	0	0	2	1
1486	0.708	right-handed	2	1	0	3	0.666666667
1487	0.708	right-handed	2	7	0	9	0.222222222
1488	0.708	right-handed	2	0	0	2	1
1489	0.708	right-handed	2	1	0	3	0.666666667
1490	0.708	right-handed	2	0	0	2	1
1491	0.708	right-handed	2	0	0	2	1
1492	0.708	right-handed	2	2	0	4	0.5
1493	0.708	right-handed	2	2	0	4	0.5
1494	0.708	right-handed	2	1	0	3	0.666666667
1495	0.708	right-handed	3	12	0	15	0.2
1496	0.708	right-handed	2	7	0	9	0.222222222
1497	0.708	right-handed	2	1	0	3	0.666666667
1498	0.708	right-handed	2	2	0	4	0.5
1499	0.708	right-handed	2	3	0	5	0.4
1500	0.708	right-handed	2	1	0	3	0.666666667
1501	0.708	right-handed	1	0	2	3	0.666666667
1502	0.708	right-handed	2	2	0	4	0.5
1503	0.708	right-handed	2	4	0	6	0.333333333
1504	0.708	right-handed	2	0	0	2	1
1505	0.708	right-handed	2	22	3	27	0.12962963
1506	0.708	right-handed	5	3	0	8	0.625
1507	0.708	right-handed	2	3	0	5	0.4
1508	0.708	right-handed	2	2	0	4	0.5
1509	0.708	right-handed	2	3	0	5	0.4
1510	0.708	right-handed	2	1	0	3	0.666666667
1511	0.708	right-handed	2	6	0	8	0.25
1512	0.708	right-handed	2	5	1	8	0.3125
1513	0.708	right-handed	2	2	0	4	0.5
1514	0.708	right-handed	2	2	0	4	0.5
1515	0.708	right-handed	2	0	0	2	1
1516	0.708	right-handed	2	0	0	2	1
1517	0.708	right-handed	2	0	0	2	1
1518	0.708	right-handed	2	2	0	4	0.5
1519	0.708	right-handed	2	5	0	7	0.285714286
1520	0.708	right-handed	3	5	0	8	0.375
1521	0.708	right-handed	2	1	0	3	0.666666667
1522	0.708	right-handed	2	1	0	3	0.666666667
1523	0.708	right-handed	2	0	0	2	1
1524	0.708	right-handed	3	18	1	22	0.159090909
1525	0.708	right-handed	2	1	0	3	0.666666667
1526	0.708	right-handed	3	4	2	9	0.444444444
1527	0.708	right-handed	2	0	0	2	1
1528	0.708	right-handed	2	5	0	7	0.285714286
1529	0.708	right-handed	2	1	0	3	0.666666667
1530	0.708	right-handed	2	0	0	2	1
1531	0.708	right-handed	2	1	0	3	0.666666667
1532	0.708	right-handed	2	3	2	7	0.428571429
1533	0.708	right-handed	2	3	0	5	0.4
1534	0.708	right-handed	2	2	0	4	0.5
1535	0.708	right-handed	2	3	0	5	0.4
1536	0.708	right-handed	2	2	0	4	0.5
1537	0.708	right-handed	3	8	1	12	0.291666667
1538	0.708	right-handed	2	0	0	2	1
1539	0.708	right-handed	3	8	0	11	0.272727273
1540	0.708	right-handed	2	0	0	2	1
1541	0.708	right-handed	2	0	0	2	1
1542	0.708	right-handed	4	15	0	19	0.210526316
1543	0.708	right-handed	2	3	0	5	0.4
1544	0.708	right-handed	2	4	0	6	0.333333333
1545	0.708	right-handed	3	4	0	7	0.428571429
1546	0.708	right-handed	2	0	0	2	1
1547	0.708	right-handed	2	1	0	3	0.666666667
1548	0.708	right-handed	2	1	0	3	0.666666667
1549	0.708	right-handed	2	2	0	4	0.5
1550	0.708	right-handed	2	1	0	3	0.666666667
1551	0.708	right-handed	2	1	0	3	0.666666667
1552	0.708	right-handed	2	2	0	4	0.5
1553	0.708	right-handed	2	1	0	3	0.666666667
1554	0.708	right-handed	2	2	0	4	0.5
1555	0.708	right-handed	2	9	1	12	0.208333333
1556	0.708	right-handed	2	1	0	3	0.666666667
1557	0.708	right-handed	2	1	0	3	0.666666667
1558	0.708	right-handed	1	0	2	3	0.666666667
1559	0.708	right-handed	2	3	0	5	0.4
1560	0.708	right-handed	2	6	1	9	0.277777778
1561	0.708	right-handed	3	6	0	9	0.333333333
1562	0.708	right-handed	2	2	0	4	0.5
1563	0.708	right-handed	2	4	0	6	0.333333333
1564	0.708	right-handed	2	2	0	4	0.5
1565	0.708	right-handed	2	0	0	2	1
1566	0.708	right-handed	2	3	0	5	0.4
1567	0.708	right-handed	2	1	0	3	0.666666667
1568	0.708	right-handed	2	0	0	2	1
1569	0.708	right-handed	2	3	0	5	0.4
1570	0.708	right-handed	2	7	0	9	0.222222222
1571	0.708	right-handed	2	4	0	6	0.333333333
1572	0.708	right-handed	2	3	0	5	0.4
1573	0.708	right-handed	1	8	3	12	0.208333333
1574	0.708	right-handed	1	2	2	5	0.4
1575	0.708	right-handed	2	5	0	7	0.285714286
1576	0.708	right-handed	3	16	0	19	0.157894737
1577	0.708	right-handed	2	7	0	9	0.222222222
1578	0.708	right-handed	4	5	0	9	0.444444444
1579	0.708	right-handed	3	17	1	21	0.166666667
1580	0.708	right-handed	2	9	0	11	0.181818182
1581	0.708	right-handed	2	8	0	10	0.2
1582	0.708	right-handed	2	13	0	15	0.133333333
1583	0.708	right-handed	1	1	1	3	0.5
1584	0.708	right-handed	1	8	1	10	0.15
1585	0.708	right-handed	1	2	1	4	0.375
1586	0.708	right-handed	1	5	1	7	0.214285714
1587	0.708	right-handed	1	0	1	2	0.75
1588	0.708	right-handed	1	2	1	4	0.375
1589	0.708	right-handed	1	0	1	2	0.75
1590	0.708	right-handed	1	0	1	2	0.75
1591	0.708	right-handed	1	2	1	4	0.375
1592	0.708	right-handed	3	6	1	10	0.35
1593	0.708	right-handed	1	3	2	6	0.333333333
1594	0.708	right-handed	1	0	1	2	0.75
1595	0.708	right-handed	1	0	1	2	0.75
1596	0.708	right-handed	1	1	1	3	0.5
1597	0.708	right-handed	1	1	1	3	0.5
1598	0.708	right-handed	1	6	1	8	0.1875
1599	0.708	right-handed	1	0	1	2	0.75
1600	0.708	right-handed	1	1	1	3	0.5
1601	0.708	right-handed	1	12	2	15	0.133333333
1602	0.708	right-handed	1	0	1	2	0.75
1603	0.708	right-handed	1	11	2	14	0.142857143
1604	0.708	right-handed	1	6	1	8	0.1875
1605	0.708	right-handed	1	4	1	6	0.25
1606	0.708	right-handed	1	0	1	2	0.75
1607	0.708	right-handed	2	3	2	7	0.428571429
1608	0.708	right-handed	2	3	1	6	0.416666667
1609	0.708	right-handed	1	2	1	4	0.375
1610	0.708	right-handed	1	2	1	4	0.375
1611	0.708	right-handed	3	26	1	30	0.116666667
1612	0.708	right-handed	1	2	1	4	0.375
1613	0.708	right-handed	1	12	1	14	0.107142857
1614	0.708	right-handed	1	4	1	6	0.25
1615	0.708	right-handed	1	0	0	1	1
1616	0.708	right-handed	1	9	0	10	0.1
1617	0.708	right-handed	1	1	0	2	0.5
1618	0.708	right-handed	1	1	0	2	0.5
1619	0.708	right-handed	1	3	0	4	0.25
1620	0.708	right-handed	1	0	0	1	1
1621	0.708	right-handed	4	3	0	7	0.571428571
1622	0.708	right-handed	2	3	0	5	0.4
1623	0.708	right-handed	1	6	0	7	0.142857143
1624	0.708	right-handed	1	1	0	2	0.5
1625	0.708	right-handed	1	2	0	3	0.333333333
1626	0.708	right-handed	1	7	0	8	0.125
1627	0.708	right-handed	1	3	0	4	0.25
1628	0.708	right-handed	1	2	0	3	0.333333333
1629	0.708	right-handed	1	0	0	1	1
1630	0.708	right-handed	0	1	1	2	0.25
1631	0.708	right-handed	1	1	0	2	0.5
1632	0.708	right-handed	1	0	0	1	1
1633	0.708	right-handed	1	0	0	1	1
1634	0.708	right-handed	1	2	0	3	0.333333333
1635	0.708	right-handed	1	1	0	2	0.5
1636	0.708	right-handed	1	0	0	1	1
1637	0.708	right-handed	1	1	0	2	0.5
1638	0.708	right-handed	1	0	0	1	1
1639	0.708	right-handed	1	4	0	5	0.2
1640	0.708	right-handed	1	0	0	1	1
1641	0.708	right-handed	1	3	1	5	0.3
1642	0.708	right-handed	1	0	0	1	1
1643	0.708	right-handed	2	1	0	3	0.666666667
1644	0.708	right-handed	3	5	0	8	0.375
1645	0.708	right-handed	1	2	0	3	0.333333333
1646	0.708	right-handed	1	2	0	3	0.333333333
1647	0.708	right-handed	1	4	0	5	0.2
1648	0.708	right-handed	1	0	0	1	1
1649	0.708	right-handed	1	0	0	1	1
1650	0.708	right-handed	1	0	0	1	1
1651	0.708	right-handed	1	2	0	3	0.333333333
1652	0.708	right-handed	1	1	0	2	0.5
1653	0.708	right-handed	1	1	0	2	0.5
1654	0.708	right-handed	1	4	0	5	0.2
1655	0.708	right-handed	1	1	0	2	0.5
1656	0.708	right-handed	1	3	0	4	0.25
1657	0.708	right-handed	1	10	1	12	0.125
1658	0.708	right-handed	1	2	0	3	0.333333333
1659	0.708	right-handed	1	0	0	1	1
1660	0.708	right-handed	1	0	0	1	1
1661	0.708	right-handed	1	4	0	5	0.2
1662	0.708	right-handed	1	0	0	1	1
1663	0.708	right-handed	1	0	0	1	1
1664	0.708	right-handed	1	0	0	1	1
1665	0.708	right-handed	1	0	0	1	1
1666	0.708	right-handed	1	14	0	15	0.066666667
1667	0.708	right-handed	1	0	0	1	1
1668	0.708	right-handed	1	0	0	1	1
1669	0.708	right-handed	4	6	0	10	0.4
1670	0.708	right-handed	1	3	0	4	0.25
1671	0.708	right-handed	1	2	0	3	0.333333333
1672	0.708	right-handed	1	2	0	3	0.333333333
1673	0.708	right-handed	1	2	0	3	0.333333333
1674	0.708	right-handed	1	0	0	1	1
1675	0.708	right-handed	2	3	0	5	0.4
1676	0.708	right-handed	1	0	0	1	1
1677	0.708	right-handed	1	0	0	1	1
1678	0.708	right-handed	2	5	0	7	0.285714286
1679	0.708	right-handed	6	4	0	10	0.6
1680	0.708	right-handed	1	0	0	1	1
1681	0.708	right-handed	1	4	0	5	0.2
1682	0.708	right-handed	1	0	0	1	1
1683	0.708	right-handed	1	3	1	5	0.3
1684	0.708	right-handed	1	0	0	1	1
1685	0.708	right-handed	1	2	0	3	0.333333333
1686	0.708	right-handed	1	2	0	3	0.333333333
1687	0.708	right-handed	3	4	2	9	0.444444444
1688	0.708	right-handed	2	6	0	8	0.25
1689	0.708	right-handed	4	1	0	5	0.8
1690	0.708	right-handed	1	1	0	2	0.5
1691	0.708	right-handed	1	3	0	4	0.25
1692	0.708	right-handed	1	0	0	1	1
1693	0.708	right-handed	2	10	0	12	0.166666667
1694	0.708	right-handed	2	9	0	11	0.181818182
1695	0.708	right-handed	1	2	0	3	0.333333333
1696	0.708	right-handed	1	0	0	1	1
1697	0.708	right-handed	2	8	0	10	0.2
1698	0.708	right-handed	1	1	0	2	0.5
1699	0.708	right-handed	1	0	0	1	1
1700	0.708	right-handed	1	0	0	1	1
1701	0.708	right-handed	1	0	0	1	1
1702	0.708	right-handed	1	0	0	1	1
1703	0.708	right-handed	1	1	0	2	0.5
1704	0.708	right-handed	1	0	0	1	1
1705	0.708	right-handed	1	0	0	1	1
1706	0.708	right-handed	1	0	0	1	1
1707	0.708	right-handed	4	4	4	12	0.5
1708	0.708	right-handed	1	2	0	3	0.333333333
1709	0.708	right-handed	1	1	0	2	0.5
1710	0.708	right-handed	1	2	0	3	0.333333333
1711	0.708	right-handed	1	1	0	2	0.5
1712	0.708	right-handed	1	4	1	6	0.25
1713	0.708	right-handed	1	6	1	8	0.1875
1714	0.708	right-handed	1	1	0	2	0.5
1715	0.708	right-handed	1	2	0	3	0.333333333
1716	0.708	right-handed	1	1	0	2	0.5
1717	0.708	right-handed	1	0	0	1	1
1718	0.708	right-handed	1	0	0	1	1
1719	0.708	right-handed	1	4	0	5	0.2
1720	0.708	right-handed	1	0	0	1	1
1721	0.708	right-handed	1	0	0	1	1
1722	0.708	right-handed	1	2	1	4	0.375
1723	0.708	right-handed	1	0	0	1	1
1724	0.708	right-handed	2	4	0	6	0.333333333
1725	0.708	right-handed	1	3	0	4	0.25
1726	0.708	right-handed	2	1	0	3	0.666666667
1727	0.708	right-handed	1	3	1	5	0.3
1728	0.708	right-handed	1	0	0	1	1
1729	0.708	right-handed	1	2	0	3	0.333333333
1730	0.708	right-handed	1	0	0	1	1
1731	0.708	right-handed	0	0	2	2	0.5
1732	0.708	right-handed	1	0	0	1	1
1733	0.708	right-handed	2	6	0	8	0.25
1734	0.708	right-handed	1	9	0	10	0.1
1735	0.708	right-handed	1	0	0	1	1
1736	0.708	right-handed	1	12	2	15	0.133333333
1737	0.708	right-handed	2	1	0	3	0.666666667
1738	0.708	right-handed	1	3	0	4	0.25
1739	0.708	right-handed	1	3	0	4	0.25
1740	0.708	right-handed	4	9	0	13	0.307692308
1741	0.708	right-handed	1	9	0	10	0.1
1742	0.708	right-handed	1	1	0	2	0.5
1743	0.708	right-handed	1	0	0	1	1
1744	0.708	right-handed	0	0	2	2	0.5
1745	0.708	right-handed	1	3	0	4	0.25
1746	0.708	right-handed	0	0	2	2	0.5
1747	0.708	right-handed	1	1	0	2	0.5
1748	0.708	right-handed	1	10	0	11	0.090909091
1749	0.708	right-handed	1	1	0	2	0.5
1750	0.708	right-handed	1	0	0	1	1
1751	0.708	right-handed	1	2	0	3	0.333333333
1752	0.708	right-handed	1	2	0	3	0.333333333
1753	0.708	right-handed	1	15	1	17	0.088235294
1754	0.708	right-handed	1	0	0	1	1
1755	0.708	right-handed	1	0	0	1	1
1756	0.708	right-handed	1	13	0	14	0.071428571
1757	0.708	right-handed	2	5	0	7	0.285714286
1758	0.708	right-handed	1	6	0	7	0.142857143
1759	0.708	right-handed	1	1	0	2	0.5
1760	0.708	right-handed	1	0	0	1	1
1761	0.708	right-handed	2	0	0	2	1
1762	0.708	right-handed	1	0	0	1	1
1763	0.708	right-handed	1	3	0	4	0.25
1764	0.708	right-handed	1	0	0	1	1
1765	0.708	right-handed	1	0	0	1	1
1766	0.708	right-handed	1	1	0	2	0.5
1767	0.708	right-handed	1	1	0	2	0.5
1768	0.708	right-handed	1	0	0	1	1
1769	0.708	right-handed	1	0	0	1	1
1770	0.708	right-handed	1	1	0	2	0.5
1771	0.708	right-handed	1	1	0	2	0.5
1772	0.708	right-handed	3	4	0	7	0.428571429
1773	0.708	right-handed	1	1	0	2	0.5
1774	0.708	right-handed	1	1	0	2	0.5
1775	0.708	right-handed	0	0	2	2	0.5
1776	0.708	right-handed	1	1	0	2	0.5
1777	0.708	right-handed	1	0	0	1	1
1778	0.708	right-handed	1	3	0	4	0.25
1779	0.708	right-handed	1	0	0	1	1
1780	0.708	right-handed	1	2	0	3	0.333333333
1781	0.708	right-handed	1	2	0	3	0.333333333
1782	0.708	right-handed	3	1	0	4	0.75
1783	0.708	right-handed	1	0	0	1	1
1784	0.708	right-handed	1	1	0	2	0.5
1785	0.708	right-handed	1	2	1	4	0.375
1786	0.708	right-handed	1	8	1	10	0.15
1787	0.708	right-handed	1	1	0	2	0.5
1788	0.708	right-handed	1	0	0	1	1
1789	0.708	right-handed	1	6	0	7	0.142857143
1790	0.708	right-handed	1	7	0	8	0.125
1791	0.708	right-handed	1	3	0	4	0.25
1792	0.708	right-handed	1	2	0	3	0.333333333
1793	0.708	right-handed	1	0	0	1	1
1794	0.708	right-handed	1	0	0	1	1
1795	0.708	right-handed	1	0	0	1	1
1796	0.708	right-handed	1	3	0	4	0.25
1797	0.708	right-handed	1	3	0	4	0.25
1798	0.708	right-handed	1	1	0	2	0.5
1799	0.708	right-handed	0	1	1	2	0.25
1800	0.708	right-handed	0	0	1	1	0.5
1801	0.708	right-handed	0	0	1	1	0.5
1802	0.708	right-handed	0	0	1	1	0.5
1803	0.708	right-handed	0	3	1	4	0.125
1804	0.708	right-handed	0	2	1	3	0.166666667
1805	0.708	right-handed	0	0	1	1	0.5
1806	0.708	right-handed	0	1	1	2	0.25
1807	0.708	right-handed	0	1	1	2	0.25
1808	0.708	right-handed	0	0	1	1	0.5
1809	0.708	right-handed	2	1	1	4	0.625
1810	0.708	right-handed	0	0	1	1	0.5
1811	0.708	right-handed	0	4	1	5	0.1
1812	0.708	right-handed	0	0	1	1	0.5
1813	0.708	right-handed	0	0	1	1	0.5
1814	0.708	right-handed	0	0	1	1	0.5
1815	0.708	right-handed	0	0	1	1	0.5
1816	0.708	right-handed	0	0	1	1	0.5
1817	0.708	right-handed	0	0	1	1	0.5
1818	0.708	right-handed	0	2	1	3	0.166666667
1819	0.708	right-handed	0	0	1	1	0.5
1820	0.708	right-handed	0	0	1	1	0.5
1821	0.708	right-handed	0	3	1	4	0.125
1822	0.708	right-handed	0	0	1	1	0.5
1823	0.708	right-handed	0	0	1	1	0.5
1824	0.708	right-handed	0	1	1	2	0.25
1825	0.708	right-handed	0	1	1	2	0.25
1826	0.708	right-handed	0	1	1	2	0.25
1827	0.708	right-handed	0	1	1	2	0.25
1828	0.708	right-handed	0	0	1	1	0.5
1829	0.708	right-handed	0	0	1	1	0.5
1830	0.708	right-handed	0	1	1	2	0.25
1831	0.708	right-handed	0	0	1	1	0.5
1832	0.708	right-handed	0	20	1	21	0.023809524
1833	0.708	right-handed	0	0	1	1	0.5
1834	0.708	right-handed	0	0	1	1	0.5
1835	0.708	right-handed	0	6	1	7	0.071428571
1836	0.708	right-handed	0	1	1	2	0.25
1837	0.708	right-handed	0	1	1	2	0.25
1838	0.708	right-handed	0	1	1	2	0.25
1839	0.708	right-handed	0	0	1	1	0.5
1840	0.708	right-handed	2	5	1	8	0.3125
1841	0.705	right-handed	2	3	1	6	0.416666667
1842	0.704	right-handed	15	10	1	26	0.596153846
1843	0.703	right-handed	0	7	1	8	0.0625
1844	0.703	right-handed	5	1	1	7	0.785714286
1845	0.703	right-handed	6	7	2	15	0.466666667
1846	0.703	right-handed	4	3	0	7	0.571428571
1847	0.702	right-handed	0	1	0	1	0
1848	0.702	right-handed	3	2	1	6	0.583333333
1849	0.702	right-handed	2	2	2	6	0.5
1850	0.702	right-handed	2	1	2	5	0.6
1851	0.702	right-handed	2	1	1	4	0.625
1852	0.702	right-handed	2	4	1	7	0.357142857
1853	0.702	right-handed	2	5	1	8	0.3125
1854	0.701	right-handed	2	1	0	3	0.666666667
1855	0.701	right-handed	2	2	0	4	0.5
1856	0.701	right-handed	1	6	2	9	0.222222222
1857	0.701	right-handed	2	8	1	11	0.227272727
1858	0.701	right-handed	1	2	1	4	0.375
1859	0.701	right-handed	1	1	1	3	0.5
1860	0.701	right-handed	1	6	1	8	0.1875
1861	0.701	right-handed	1	4	1	6	0.25
1862	0.701	right-handed	0	3	3	6	0.25
1863	0.701	right-handed	1	19	3	23	0.108695652
1864	0.701	right-handed	1	6	0	7	0.142857143
1865	0.701	right-handed	1	1	0	2	0.5
1866	0.701	right-handed	1	1	0	2	0.5
1867	0.701	right-handed	0	2	2	4	0.25
1868	0.701	right-handed	1	2	0	3	0.333333333
1869	0.701	right-handed	1	10	0	11	0.090909091
1870	0.701	right-handed	1	1	0	2	0.5
1871	0.701	right-handed	1	4	0	5	0.2
1872	0.701	right-handed	6	10	0	16	0.375
1873	0.701	right-handed	1	1	0	2	0.5
1874	0.701	right-handed	1	1	0	2	0.5
1875	0.701	right-handed	1	4	0	5	0.2
1876	0.701	right-handed	1	2	0	3	0.333333333
1877	0.701	right-handed	1	2	0	3	0.333333333
1878	0.701	right-handed	1	3	0	4	0.25
1879	0.701	right-handed	1	2	0	3	0.333333333
1880	0.701	right-handed	1	2	0	3	0.333333333
1881	0.701	right-handed	1	7	1	9	0.166666667
1882	0.701	right-handed	1	1	0	2	0.5
1883	0.701	right-handed	1	1	0	2	0.5
1884	0.701	right-handed	1	1	0	2	0.5
1885	0.701	right-handed	1	7	0	8	0.125
1886	0.701	right-handed	1	2	1	4	0.375
1887	0.701	right-handed	1	2	0	3	0.333333333
1888	0.701	right-handed	1	14	0	15	0.066666667
1889	0.7	right-handed	0	2	1	3	0.166666667
1890	0.7	right-handed	0	2	1	3	0.166666667
1891	0.7	right-handed	0	1	1	2	0.25
1892	0.7	right-handed	0	3	1	4	0.125
1893	0.7	right-handed	0	2	1	3	0.166666667
1894	0.7	right-handed	0	1	1	2	0.25
1895	0.7	right-handed	0	1	1	2	0.25
1896	0.7	right-handed	0	3	0	3	0
1897	0.7	right-handed	0	2	0	2	0
1898	0.7	right-handed	0	2	0	2	0
1899	0.7	right-handed	1	8	0	9	0.111111111
1900	0.7	right-handed	0	1	0	1	0
1901	0.7	right-handed	0	4	1	5	0.1
1902	0.7	right-handed	0	1	0	1	0
1903	0.7	right-handed	0	1	0	1	0
1904	0.7	right-handed	0	1	0	1	0
1905	0.7	right-handed	0	2	0	2	0
1906	0.7	right-handed	0	1	0	1	0
1907	0.7	right-handed	0	2	0	2	0
1908	0.7	right-handed	0	5	0	5	0
1909	0.7	right-handed	0	1	0	1	0
1910	0.7	right-handed	0	1	0	1	0
1911	0.7	right-handed	0	1	0	1	0
1912	0.7	right-handed	0	1	0	1	0
1913	0.7	right-handed	0	7	0	7	0
1914	0.7	right-handed	0	1	0	1	0
1915	0.7	right-handed	0	1	0	1	0
1916	0.7	right-handed	0	1	0	1	0
1917	0.7	right-handed	3	9	0	12	0.25
1918	0.7	right-handed	0	1	0	1	0
1919	0.7	right-handed	0	1	0	1	0
1920	0.7	right-handed	0	1	0	1	0
1921	0.7	right-handed	0	1	0	1	0
1922	0.7	right-handed	0	4	0	4	0
1923	0.7	right-handed	0	9	0	9	0
1924	0.7	right-handed	0	1	0	1	0
1925	0.7	right-handed	0	7	0	7	0
1926	0.7	right-handed	0	2	0	2	0
1927	0.7	right-handed	0	3	0	3	0
1928	0.7	right-handed	0	1	0	1	0
1929	0.7	right-handed	0	4	0	4	0
1930	0.7	right-handed	0	1	0	1	0
1931	0.7	right-handed	0	1	0	1	0
1932	0.7	right-handed	0	5	0	5	0
1933	0.7	right-handed	0	1	0	1	0
1934	0.7	right-handed	0	2	0	2	0
1935	0.7	right-handed	0	1	0	1	0
1936	0.7	right-handed	0	2	0	2	0
1937	0.7	right-handed	0	6	0	6	0
1938	0.7	right-handed	0	1	0	1	0
1939	0.7	right-handed	0	4	0	4	0
1940	0.7	right-handed	0	2	0	2	0
1941	0.7	right-handed	0	1	0	1	0
1942	0.7	right-handed	0	1	0	1	0
1943	0.7	right-handed	0	4	0	4	0
1944	0.7	right-handed	2	4	0	6	0.333333333
1945	0.7	right-handed	0	3	0	3	0
1946	0.7	right-handed	0	1	0	1	0
1947	0.7	right-handed	0	2	0	2	0
1948	0.7	right-handed	0	1	0	1	0
1949	0.7	right-handed	0	1	0	1	0
1950	0.7	right-handed	0	1	0	1	0
1951	0.7	right-handed	0	5	0	5	0
1952	0.7	right-handed	0	2	0	2	0
1953	0.7	right-handed	0	1	0	1	0
1954	0.7	right-handed	0	1	0	1	0
1955	0.7	right-handed	0	1	0	1	0
1956	0.7	right-handed	0	3	0	3	0
1957	0.7	right-handed	0	3	0	3	0
1958	0.7	right-handed	0	4	0	4	0
1959	0.7	right-handed	0	2	0	2	0
1960	0.7	right-handed	0	11	0	11	0
1961	0.7	right-handed	0	4	0	4	0
1962	0.7	right-handed	0	1	0	1	0
1963	0.7	right-handed	0	2	0	2	0
1964	0.7	right-handed	0	2	0	2	0
1965	0.7	right-handed	0	3	0	3	0
1966	0.7	right-handed	0	2	0	2	0
1967	0.7	right-handed	0	2	0	2	0
1968	0.7	right-handed	0	1	0	1	0
1969	0.7	right-handed	0	1	0	1	0
1970	0.7	right-handed	0	1	0	1	0
1971	0.7	right-handed	0	2	0	2	0
1972	0.7	right-handed	0	3	0	3	0
1973	0.7	right-handed	0	1	0	1	0
1974	0.7	right-handed	0	3	0	3	0
1975	0.7	right-handed	0	4	0	4	0
1976	0.7	right-handed	1	23	1	25	0.06
1977	0.7	right-handed	0	1	0	1	0
1978	0.7	right-handed	0	2	0	2	0
1979	0.7	right-handed	0	1	0	1	0
1980	0.7	right-handed	0	7	0	7	0
1981	0.7	right-handed	0	6	0	6	0
1982	0.7	right-handed	0	1	0	1	0
1983	0.7	right-handed	0	1	0	1	0
1984	0.7	right-handed	0	10	0	10	0
1985	0.7	right-handed	0	1	0	1	0
1986	0.7	right-handed	1	7	0	8	0.125
1987	0.7	right-handed	0	1	0	1	0
1988	0.7	right-handed	0	1	0	1	0
1989	0.7	right-handed	0	1	0	1	0
1990	0.7	right-handed	0	1	0	1	0
1991	0.7	right-handed	0	1	0	1	0
1992	0.7	right-handed	0	3	0	3	0
1993	0.7	right-handed	0	2	0	2	0
1994	0.7	right-handed	0	4	0	4	0
1995	0.7	right-handed	0	8	0	8	0
1996	0.7	right-handed	0	4	0	4	0
1997	0.7	right-handed	0	2	1	3	0.166666667
1998	0.7	right-handed	1	9	0	10	0.1
1999	0.7	right-handed	0	1	0	1	0
[truncated: 360 more rows]
