# Supplementary material for: Left-handedness is associated with greater fighting success in humans
Source: Sci Rep. 2019 Oct 28;9:15402. doi: 10.1038/s41598-019-51975-3 (PMC6817864; doi:10.1038/s41598-019-51975-3)
Supplement: Supplementary file 5 — Supplementary Dataset 3 [file 41598_2019_51975_MOESM5_ESM.csv]

First_name	Surname	Nickname	Height	Weight	Reach	Stance	Wins	Losses	Draws	Total_Fights	Win_Percentage
Danny	Abbadi	The Assassin	180.34	155	NA	right-handed	4	6	0	10	0.4
Shamil	Abdurakhimov	Abrek	190.5	235	76	right-handed	19	4	0	23	0.826086957
Hiroyuki	Abe	Abe Ani	167.64	145	NA	right-handed	8	14	3	25	0.38
Daichi	Abe		180.34	170	71	right-handed	6	2	0	8	0.75
Ricardo	Abreu	Demente	180.34	185	73	right-handed	5	3	0	8	0.625
Daniel	Acacio		172.72	180	NA	right-handed	26	12	0	38	0.684210526
Juan	Adams	The Kraken	195.58	265	81	right-handed	4	0	0	4	1
Anthony	Adams	Sugafoot	182.88	185	77	right-handed	7	1	0	8	0.875
Sam	Adkins	The Experience	190.5	225	NA	right-handed	7	20	2	29	0.275862069
Nick	Agallar		172.72	155	NA	right-handed	24	6	0	30	0.8
Marcelo	Aguiar		177.8	170	NA	right-handed	2	3	1	6	0.416666667
Jessica	Aguilar	Jag	160.02	115	63	right-handed	20	7	0	27	0.740740741
Kevin	Aguilar	The Angel of Death	170.18	145	72	right-handed	16	1	0	17	0.941176471
Mike	Aina	Iron	175.26	155	NA	right-handed	12	6	1	19	0.657894737
Omari	Akhmedov	Wolverine	182.88	185	73	right-handed	17	4	1	22	0.795454545
Yoshihiro	Akiyama		177.8	170	73	right-handed	14	6	0	20	0.7
Razak	Al-Hassan		187.96	205	NA	right-handed	11	5	0	16	0.6875
Mostapha	Al-Turk		187.96	245	77	right-handed	6	6	0	12	0.5
Junior	Albini	Baby	190.5	264	74	right-handed	14	4	0	18	0.777777778
Wes	Albritton		177.8	188	NA	right-handed	0	1	0	1	0
Alexandra	Albu	Stitch	157.48	115	63	right-handed	7	0	0	7	1
Israel	Albuquerque		NA	185	NA	right-handed	0	3	0	3	0
Marina	Rodriguez		170.18	115	67	right-handed	10	0	1	11	0.954545455
Ildemar	Alcantara	Marajo	187.96	185	78	right-handed	21	8	0	29	0.724137931
Gilbert	Aldana	El Peligro	185.42	250	NA	right-handed	6	2	0	8	0.75
Irene	Aldana		175.26	135	68	right-handed	9	4	0	13	0.692307692
Hector	Aldana	El Charro	180.34	170	72	right-handed	4	3	0	7	0.571428571
Jose	Aldo	Junior	170.18	145	70	right-handed	27	4	0	31	0.870967742
Jim	Alers	The Beast	175.26	145	71	right-handed	13	3	0	16	0.8125
John	Alessio	The Natural	177.8	155	72	right-handed	34	16	0	50	0.68
Houston	Alexander	The Assassin	182.88	205	72	right-handed	13	8	1	22	0.613636364
Kenneth	Alexander	The Machine	175.26	155	NA	right-handed	5	5	0	10	0.5
Olaf	Alfonso		187.96	170	NA	right-handed	8	11	0	19	0.421052632
Royce	Alger		177.8	199	NA	right-handed	3	2	0	5	0.6
Sultan	Aliev		180.34	170	74	right-handed	14	3	0	17	0.823529412
John	Allan		185.42	205	NA	right-handed	12	4	0	16	0.75
Benny	Alloway	Blanco	180.34	170	75	right-handed	13	6	0	19	0.684210526
Ricardo	Almeida	Big Dog	182.88	170	74	right-handed	13	5	0	18	0.722222222
Estefani	Almeida		162.56	125	NA	right-handed	7	2	0	9	0.777777778
Mike	Altman		177.8	185	NA	right-handed	1	4	0	5	0.2
Sean	Alvarez		182.88	235	NA	right-handed	4	3	0	7	0.571428571
Eddie	Alvarez	The Underground King	175.26	155	69	right-handed	29	6	0	35	0.828571429
Jaime	Alvarez		172.72	125	69	right-handed	6	1	0	7	0.857142857
Thiago	Alves	Pitbull	175.26	170	70	right-handed	27	13	0	40	0.675
Warlley	Alves		180.34	170	72	right-handed	13	3	0	16	0.8125
Vinicius	Castro	Mamute	193.04	205	NA	right-handed	8	1	0	9	0.888888889
Andre	Amado	Dida	182.88	154	NA	right-handed	6	4	1	11	0.590909091
Adlan	Amagov	Borz	187.96	170	76	right-handed	13	2	1	16	0.84375
JJ	Ambrose		177.8	170	NA	right-handed	17	3	0	20	0.85
Bertrand	Amoussou		172.72	190	NA	right-handed	1	1	0	2	0.5
Karl	Amoussou	The Psycho	180.34	185	NA	right-handed	12	4	2	18	0.722222222
Lowell	Anderson		167.64	160	NA	right-handed	0	1	0	1	0
Corey	Anderson	Overtime	190.5	205	79	right-handed	12	4	0	16	0.75
Megan	Anderson		182.88	145	73	right-handed	8	3	0	11	0.727272727
Alex	Andrade	El Toro	180.34	200	NA	right-handed	10	5	0	15	0.666666667
Jessica	Andrade	Bate Estaca	154.94	115	62	right-handed	19	6	0	25	0.76
Viscardi	Andrade		180.34	170	75	right-handed	19	7	0	26	0.730769231
Jermaine	Andre		170.18	200	NA	right-handed	14	4	0	18	0.777777778
Reese	Andy	Riptide	182.88	205	NA	right-handed	7	3	0	10	0.7
Yoji	Anjo	Mr. 200%	180.34	205	NA	right-handed	0	5	1	6	0.083333333
Magomed	Ankalaev		190.5	205	75	right-handed	10	1	0	11	0.909090909
Nina	Ansaroff	The Strina	165.1	115	64	right-handed	10	5	0	15	0.666666667
Gadzhimurad	Antigulov		180.34	205	70	right-handed	20	5	0	25	0.8
Adam	Antolin	Captain Chaos	165.1	125	63	right-handed	12	3	0	15	0.8
Angelo	Antonio		NA	205	NA	right-handed	1	3	0	4	0.25
Zu	Anyanwu	8th Wonder	185.42	251	77	right-handed	14	5	0	19	0.736842105
Shinsho	Anzai	Animal	170.18	170	70	right-handed	10	3	0	13	0.769230769
Erik	Apple		182.88	170	NA	right-handed	10	3	0	13	0.769230769
Romie	Aram		177.8	170	NA	right-handed	7	1	0	8	0.875
Felipe	Arantes	Sertanejo	172.72	135	73	right-handed	18	10	1	29	0.637931034
Igor	Araujo		185.42	170	77	right-handed	25	8	0	33	0.757575758
Andrei	Arlovski	The Pitbull	190.5	240	77	right-handed	27	17	0	44	0.613636364
Austin	Arnett	Golden Boy	182.88	145	72	right-handed	16	5	0	21	0.761904762
Ricardo	Arona	The Brazilian Tiger	180.34	205	NA	right-handed	14	5	0	19	0.736842105
Chalid	Arrab	Die Faust	180.34	205	NA	right-handed	7	3	0	10	0.7
Matt	Arroyo	No Regard	177.8	170	72	right-handed	3	3	0	6	0.5
Antonio	Arroyo		187.96	185	NA	right-handed	8	2	0	10	0.8
Cyril	Asker	Silverback	182.88	247	74	right-handed	9	4	0	13	0.692307692
Bruno	Assis	Brunao	187.96	185	NA	right-handed	8	3	0	11	0.727272727
Junior	Assuncao		175.26	145	72	right-handed	13	4	0	17	0.764705882
Raphael	Assuncao		165.1	135	66	right-handed	27	5	0	32	0.84375
Bazigit	Atajev	Volk	185.42	230	NA	right-handed	17	1	0	18	0.944444444
Rich	Attonito	The Raging Bull	177.8	170	72	right-handed	10	5	0	15	0.666666667
Pat	Audinwood	Awesomely Awesome	182.88	155	NA	right-handed	9	2	1	12	0.791666667
Marcus	Aurelio	Maximus	177.8	155	74	right-handed	21	10	0	31	0.677419355
David	Avellan		175.26	185	NA	right-handed	2	1	0	3	0.666666667
Blas	Avena	The Disciple	182.88	170	74	right-handed	7	6	0	13	0.538461538
Chris	Avila		177.8	145	72	right-handed	5	4	0	9	0.555555556
Jessin	Ayari	Abacus	182.88	155	73	right-handed	16	5	0	21	0.761904762
Abu	Azaitar	Gladiator	175.26	185	76	right-handed	14	1	1	16	0.90625
Luiz	Azeredo		175.26	154	NA	right-handed	15	10	0	25	0.6
Luciano	Azevedo		190.5	161	NA	right-handed	16	9	1	26	0.634615385
Luke	Zachrich		187.96	185	74	right-handed	14	4	0	18	0.777777778
Anton	Zafir	The Professor	180.34	170	72	right-handed	7	3	0	10	0.7
Aiemann	Zahabi		172.72	135	68	right-handed	7	1	0	8	0.875
Elizeu	Zaleski dos Santos	Capoeira	180.34	170	73	right-handed	20	5	0	25	0.8
Marius	Zaromskis	The Whitemare	175.26	170	NA	right-handed	15	7	0	22	0.681818182
David	Zawada	Sagat	182.88	170	75	right-handed	16	5	0	21	0.761904762
Joao	Zeferino	The Brazilian Samurai	180.34	170	73	right-handed	13	6	0	19	0.684210526
Craig	Zellner	Big Z	187.96	205	NA	right-handed	4	3	0	7	0.571428571
Roman	Zentsov	The Russian Hammer	185.42	230	NA	right-handed	18	13	0	31	0.580645161
Carlos	Zevallos		182.88	205	NA	right-handed	1	1	0	2	0.5
Tiequan	Zhang	The Wolf	172.72	155	70	right-handed	18	4	0	22	0.818181818
Yao	Zhikui	The Conqueror	165.1	125	64	right-handed	2	5	0	7	0.285714286
James	Zikic	The Messenger	187.96	205	NA	right-handed	20	8	2	30	0.7
Errol	Zimmerman	The Bonecrusher	190.5	185	NA	right-handed	0	1	0	1	0
Igor	Zinoviev	Houdini	185.42	199	NA	right-handed	4	1	2	7	0.714285714
Allan	Zuniga	Tigre	170.18	155	70	right-handed	13	2	0	15	0.866666667
Song	Yadong	The Terminator	172.72	135	67	right-handed	14	4	0	18	0.777777778
Jamie	Yager	The Chosyn 1	185.42	185	NA	right-handed	5	2	0	7	0.714285714
Eddie	Yagin	The Filipino Phenom	170.18	145	NA	right-handed	16	5	1	22	0.75
Rani	Yahya		167.64	135	67	right-handed	26	9	0	35	0.742857143
Kenichi	Yamamoto		182.88	170	NA	right-handed	5	10	2	17	0.352941176
Atsushi	Yamamoto		167.64	139	NA	right-handed	15	7	3	25	0.66
Wu	Yanan	Mulan	172.72	125	66	right-handed	10	2	0	12	0.833333333
Adam	Yandiev	Boroda	175.26	185	74	right-handed	9	1	0	10	0.9
Jianping	Yang	Tiger	170.18	145	65	right-handed	7	4	1	12	0.625
Masutatsu	Yano		175.26	198	NA	right-handed	2	4	1	7	0.357142857
Hu	Yaozong	Totoro	190.5	205	72	right-handed	3	2	0	5	0.6
Cale	Yarbrough		185.42	185	NA	right-handed	8	3	0	11	0.727272727
Tadao	Yasuda		193.04	310	NA	right-handed	2	4	0	6	0.333333333
Yoshiaki	Yatsu		185.42	165	NA	right-handed	0	2	0	2	0
Rubens	Xavier	Macula	190.5	220	NA	right-handed	5	3	0	8	0.625
Yan	Xiaonan	Nine	165.1	115	63	right-handed	10	1	0	11	0.909090909
Chris	Wade		177.8	155	70	right-handed	12	3	0	15	0.8
Neil	Wain	Old School	177.8	242	NA	right-handed	10	3	0	13	0.769230769
TJ	Waldburger	The Modern Day Warrior	180.34	170	75	right-handed	16	9	0	25	0.64
Chase	Waldon		185.42	185	75	right-handed	11	2	0	13	0.846153846
Herschel	Walker		185.42	215	NA	right-handed	2	0	0	2	1
Johnny	Walker		195.58	205	82	right-handed	15	3	0	18	0.833333333
Ben	Wall	Manimal	177.8	155	73	right-handed	7	2	1	10	0.75
Crafton	Wallace	Blaze	182.88	185	NA	right-handed	18	6	1	25	0.74
Randall	Wallace	Braveheart	180.34	185	73	right-handed	15	6	0	21	0.714285714
Jimmy	Wallhead	Judo	177.8	170	73	right-handed	29	11	0	40	0.725
Cory	Walmsley	Hardcore	182.88	205	NA	right-handed	8	2	0	10	0.8
Erick	Wanderlei		185.42	205	NA	right-handed	3	3	0	6	0.5
Dimitiri	Wanderley		NA	205	NA	right-handed	5	2	0	7	0.714285714
Andy	Wang		167.64	155	NA	right-handed	7	8	1	16	0.46875
An Ying	Wang	Smiley	182.88	170	NA	right-handed	2	2	0	4	0.5
Curt	Warburton		182.88	155	73	right-handed	7	3	0	10	0.7
Charlie	Ward	Relentless	180.34	170	73	right-handed	3	3	0	6	0.5
Terrion	Ware	Flash	172.72	135	71	right-handed	17	9	0	26	0.653846154
Joe	Warren		167.64	135	NA	right-handed	7	3	0	10	0.7
Brian	Warren	Mr. Unbreakable	182.88	185	NA	right-handed	15	15	1	31	0.5
Kengo	Watanabe		193.04	220	NA	right-handed	8	13	3	24	0.395833333
Ron	Waterman	H20	187.96	280	NA	right-handed	16	6	2	24	0.708333333
Dominic	Waters	Sho Nuff	185.42	170	79	right-handed	9	5	0	14	0.642857143
Michelle	Waterson	The Karate Hottie	160.02	115	62	right-handed	16	6	0	22	0.727272727
Walel	Watson	The Gazelle	180.34	135	69	right-handed	9	5	0	14	0.642857143
Tom	Watson	Kong	185.42	185	73	right-handed	17	9	0	26	0.653846154
Jonavin	Webb	The Spyder	177.8	170	71	right-handed	8	2	0	10	0.8
Royston	Wee		170.18	135	67	right-handed	4	1	0	5	0.8
Chris	Weidman	The All-American	187.96	185	78	right-handed	14	4	0	18	0.777777778
Christian	Wellisch	The Hungarian Nightmare	187.96	234	77	right-handed	8	5	0	13	0.615384615
Fabricio	Werdum	Vai Cavalo	193.04	231	77	right-handed	23	8	1	32	0.734375
Mike	Wessel	Juggernaut	182.88	260	NA	right-handed	10	4	0	14	0.714285714
Coty	Wheeler	Ox	167.64	135	67	right-handed	14	4	0	18	0.777777778
Craig	White	The Thundercat	187.96	170	76	right-handed	14	9	0	23	0.608695652
Mike	Whitehead		185.42	205	NA	right-handed	27	7	0	34	0.794117647
Garett	Whiteley	Goodnight	182.88	155	72	right-handed	8	3	0	11	0.727272727
Robert	Whittaker	The Reaper	182.88	185	73	right-handed	21	4	0	25	0.84
Adam	Wieczorek	Siwy	195.58	250	81	right-handed	10	2	0	12	0.833333333
Justin	Wilcox	Silverback	167.64	155	NA	right-handed	11	6	0	17	0.647058824
Rob	Wilkinson	Razor	190.5	185	80	right-handed	11	2	0	13	0.846153846
James	Wilks	Lightning	185.42	170	75	right-handed	7	4	0	11	0.636363636
Tedd	Williams		185.42	275	NA	right-handed	7	1	0	8	0.875
Pete	Williams	El Duro	190.5	235	NA	right-handed	12	6	0	18	0.666666667
Rubin	Williams	Mr. Hollywood	185.42	185	NA	right-handed	0	1	0	1	0
Carter	Williams	The Beast	185.42	265	NA	right-handed	4	4	0	8	0.5
Patrick	Williams	The Animal	172.72	135	73	right-handed	8	6	0	14	0.571428571
Tim	Williams	The South Jersey Strangler	187.96	185	76	right-handed	15	5	0	20	0.75
Chris	Wilson	The Professor	185.42	170	75	right-handed	16	8	0	24	0.666666667
Matt	Wiman		177.8	155	68	right-handed	16	7	0	23	0.695652174
Eddie	Wineland		170.18	135	69	right-handed	23	13	1	37	0.635135135
Andre	Winner		180.34	155	73	right-handed	13	6	1	20	0.675
Keith	Wisniewski	The Polish Connection	182.88	170	75	right-handed	28	13	1	42	0.678571429
Travis	Wiuff	The Diesel	190.5	205	NA	right-handed	64	14	0	78	0.820512821
Brandon	Wolff		175.26	170	NA	right-handed	7	5	0	12	0.583333333
Nathaniel	Wood	The Prospect	167.64	135	69	right-handed	14	3	0	17	0.823529412
Tyron	Woodley	The Chosen One	175.26	170	74	right-handed	19	3	1	23	0.847826087
Cal	Worsham		180.34	230	NA	right-handed	11	10	0	21	0.523809524
Eric	Wray		182.88	170	NA	right-handed	5	1	0	6	0.833333333
Justin	Wren	The Viking	187.96	265	NA	right-handed	11	2	0	13	0.846153846
Jordan	Wright	The Beverly Hills Ninja	187.96	185	77	right-handed	9	0	0	9	1
Richie	Vaculik	Vas	167.64	125	69	right-handed	10	5	0	15	0.666666667
Egidijus	Valavicius		182.88	200	NA	right-handed	20	9	0	29	0.689655172
Charlie	Valencia		160.02	135	64	right-handed	12	7	0	19	0.631578947
Victor	Valimaki	The Matrix	182.88	205	NA	right-handed	16	8	0	24	0.666666667
Isaac	Vallie-Flagg		172.72	155	68	right-handed	14	6	1	21	0.69047619
Ron	van Clief	The Black Dragon	177.8	190	NA	right-handed	0	1	0	1	0
Chad	Vance		182.88	185	NA	right-handed	6	5	0	11	0.545454545
Austin	Vanderford	AK-47	180.34	170	74	right-handed	4	0	0	4	1
Lando	Vannata	Groovy	175.26	155	71	right-handed	9	3	2	14	0.714285714
Paige	VanZant	12 Gauge	162.56	115	65	right-handed	7	4	0	11	0.636363636
Paul	Varelans	The Polar Bear	203.2	300	NA	right-handed	9	9	0	18	0.5
Jamie	Varner		172.72	155	72	right-handed	21	11	1	33	0.651515152
Guilherme	Vasconcelos	Bomba	182.88	185	74	right-handed	3	2	0	5	0.6
Manny	Vazquez		177.8	125	72	right-handed	11	2	0	13	0.846153846
Matt	Veach		180.34	155	NA	right-handed	15	4	0	19	0.789473684
Joe	Vedepo	The Doctor	182.88	185	NA	right-handed	11	5	0	16	0.6875
Cain	Velasquez		185.42	240	77	right-handed	14	2	0	16	0.875
David	Velasquez	Little	165.1	145	NA	right-handed	10	9	0	19	0.526315789
Karlos	Vemola		182.88	185	75	right-handed	10	4	0	14	0.714285714
Luigi	Vendramini	The Italian Stallion	172.72	170	NA	right-handed	8	1	0	9	0.888888889
Jerrel	Venetiaan		185.42	195	NA	right-handed	4	3	0	7	0.571428571
Brandon	Vera	The Truth	190.5	230	76	right-handed	12	7	0	19	0.631578947
Kerry	Vera		170.18	135	NA	right-handed	2	0	0	2	1
Ernie	Verdicia		180.34	199	NA	right-handed	0	1	0	1	0
Joe	Veres		170.18	155	NA	right-handed	4	3	0	7	0.571428571
Renato	Verissimo	Charuto	185.42	170	NA	right-handed	7	5	0	12	0.583333333
Hugo	Viana	Wolverine	167.64	135	67	right-handed	8	4	0	12	0.666666667
Polyana	Viana	Dama de Ferro	165.1	115	67	right-handed	10	2	0	12	0.833333333
Vitor	Vianna		NA	205	NA	right-handed	12	1	1	14	0.892857143
James	Vick	The Texecutioner	190.5	155	76	right-handed	13	2	0	15	0.866666667
Milton	Vieira	Miltinho	182.88	145	72	right-handed	13	8	2	23	0.608695652
Ketlen	Vieira	Fenomeno	172.72	135	68	right-handed	10	0	0	10	1
Steve	Vigneault	Lionheart	177.8	185	NA	right-handed	12	6	0	18	0.666666667
Gian	Villante		190.5	205	76	right-handed	17	10	0	27	0.62962963
Ruben	Villareal	Warpath	193.04	265	NA	right-handed	19	23	3	45	0.455555556
Joey	Villasenor	Smokin' Joe	182.88	185	NA	right-handed	28	9	0	37	0.756756757
Danillo	Villefort	Indio	185.42	185	NA	right-handed	13	4	0	17	0.764705882
Yuri	Villefort		182.88	170	73	right-handed	6	3	0	9	0.666666667
Marcos	Vinicius	Vina	175.26	125	70	right-handed	20	6	1	27	0.759259259
Brandon	Visher	The Viper	167.64	135	68	right-handed	13	3	0	16	0.8125
Falaniko	Vitale	Niko	177.8	185	NA	right-handed	29	10	0	39	0.743589744
Bobby	Voelker	Vicious	182.88	170	75	right-handed	24	12	0	36	0.666666667
Alexander	Volkanovski	The Great	167.64	145	71	right-handed	18	1	0	19	0.947368421
Alexander	Volkov	Drago	200.66	250	80	right-handed	30	7	0	37	0.810810811
Jason	Von Flue	Live Wire	182.88	170	NA	right-handed	14	12	1	27	0.537037037
Milco	Voorn		NA	220	NA	right-handed	20	10	1	31	0.661290323
Igor	Vovchanchyn	Ice Cold	172.72	205	NA	right-handed	55	10	1	66	0.840909091
Alberto	Uda		190.5	185	77	right-handed	9	2	0	11	0.818181818
Gasan	Umalatov	Cobra	180.34	170	71	right-handed	15	5	1	21	0.738095238
Hector	Urbina	El Toro	180.34	170	73	right-handed	25	10	1	36	0.708333333
Darren	Uyenoyama	BC	167.64	125	64	right-handed	8	5	0	13	0.615384615
Niklas	Backstrom		185.42	145	74	right-handed	8	2	0	10	0.8
Seth	Baczynski	The Polish Pistola	190.5	170	74	right-handed	18	11	0	29	0.620689655
Ryan	Bader	Darth	187.96	205	74	right-handed	23	5	0	28	0.821428571
Izabela	Badurek		165.1	115	NA	right-handed	5	3	0	8	0.625
Ali	Bagautinov	Puncher	162.56	125	65	right-handed	14	5	0	19	0.736842105
Mehdi	Baghdad	The Sultan	185.42	155	75	right-handed	11	4	0	15	0.733333333
Siyar	Bahadurzada	The Great	180.34	185	73	right-handed	24	6	1	31	0.790322581
Bryan	Baker	The Beast	190.5	185	NA	right-handed	16	3	0	19	0.842105263
Marcin	Bandel	Bomba	177.8	155	70	right-handed	13	4	0	17	0.764705882
Antonio	Banuelos		165.1	135	63	right-handed	19	7	1	27	0.722222222
Renan	Barao	The Baron	167.64	135	70	right-handed	36	7	0	43	0.837209302
Junior	Barata		177.8	170	NA	right-handed	8	3	1	12	0.708333333
Edson	Barboza	Junior	180.34	155	75	right-handed	19	6	0	25	0.76
Raoni	Barcelos		170.18	135	67	right-handed	13	1	0	14	0.928571429
Luke	Barnatt	The Bigslow	198.12	185	77	right-handed	8	3	0	11	0.727272727
Josh	Barnett	The Warmaster	190.5	250	78	right-handed	35	8	0	43	0.813953488
Phil	Baroni	The New York Bad Ass	175.26	170	72	right-handed	14	15	0	29	0.482758621
Dan	Barrera	The Fireman	175.26	170	NA	right-handed	3	1	0	4	0.75
Carlos	Barreto		193.04	230	NA	right-handed	14	9	0	23	0.608695652
Francimar	Barroso	Bodao	185.42	205	75	right-handed	19	7	0	26	0.730769231
Pat	Barry	HD	180.34	235	74	right-handed	8	7	0	15	0.533333333
Shayna	Baszler	The Queen of Spades	170.18	135	67	right-handed	15	10	0	25	0.6
Chris	Beal	Real Deal	170.18	125	69	right-handed	10	3	0	13	0.769230769
Jeff	Bedard	Little Popeye	167.64	145	NA	right-handed	13	3	0	16	0.8125
Johnny	Bedford	Brutal	177.8	135	71	right-handed	19	13	1	33	0.590909091
Chase	Beebe		170.18	135	67	right-handed	19	8	1	28	0.696428571
Mirsad	Bektic		172.72	145	70	right-handed	13	1	0	14	0.928571429
Alan	Belcher	The Talent	187.96	185	73	right-handed	17	7	0	24	0.708333333
Joey	Beltran	The Mexicutioner	185.42	185	75	right-handed	15	9	0	24	0.625
Marco	Beltran	Psycho	172.72	125	69	right-handed	8	7	0	15	0.533333333
Mike	Bencic	Batman	182.88	215	NA	right-handed	1	2	0	3	0.333333333
Dave	Beneteau	Dangerous	187.96	250	NA	right-handed	6	5	1	12	0.541666667
Charles	Bennett	Krazy Horse	172.72	155	NA	right-handed	25	23	2	50	0.52
Josh	Bennett		193.04	259	NA	right-handed	12	13	0	25	0.48
Joe	Benoit		175.26	170	NA	right-handed	11	4	0	15	0.733333333
Ryan	Benoit	Baby Face	165.1	125	68	right-handed	10	5	0	15	0.666666667
Steve	Berger	The Red Nosed Pitbull	180.34	170	NA	right-handed	21	22	2	45	0.488888889
Keith	Berish	Sha Bang Bang	182.88	205	73	right-handed	5	1	0	6	0.833333333
Dennis	Bermudez	The Menace	167.64	145	66	right-handed	17	9	0	26	0.653846154
Manny	Bermudez	The Bermudez Triangle	177.8	135	71	right-handed	13	0	0	13	1
Edson	Berto	Little Tiger	167.64	155	NA	right-handed	16	9	1	26	0.634615385
Allen	Berube	Monstah Lobstah	172.72	155	NA	right-handed	4	3	0	7	0.571428571
Anton	Berzin	The Body Snatcher	187.96	205	NA	right-handed	5	1	0	6	0.833333333
Matt	Bessette	The Mangler	177.8	145	70	right-handed	22	9	0	31	0.709677419
Arjan	Bhullar		185.42	245	75	right-handed	8	1	0	9	0.888888889
Magomed	Bibulatov	Chaborz	165.1	125	65	right-handed	14	1	0	15	0.933333333
David	Bielkheden		177.8	155	71	right-handed	16	9	0	25	0.64
Jeremiah	Billington		175.26	205	NA	right-handed	11	2	0	13	0.846153846
Anthony	Birchak	El Toro	172.72	135	69	right-handed	13	3	0	16	0.8125
Michael	Bisping	The Count	185.42	185	75	right-handed	31	9	0	40	0.775
Amaury	Bitetti		175.26	185	NA	right-handed	5	2	0	7	0.714285714
Jan	Blachowicz		187.96	205	78	right-handed	23	7	0	30	0.766666667
Jason	Black	The Black Legion	172.72	155	NA	right-handed	23	4	1	28	0.839285714
Brad	Blackburn	Bad Brad	177.8	170	73	right-handed	18	13	1	32	0.578125
Maximo	Blanco	Maxi	172.72	145	71	right-handed	12	8	1	21	0.595238095
Curtis	Blaydes	Razor	193.04	265	80	right-handed	10	2	0	12	0.833333333
Byron	Bloodworth		172.72	135	69	right-handed	6	3	0	9	0.666666667
Dashawn	Boatwright	Buck, the 400-pound Silverback	182.88	205	NA	right-handed	3	1	0	4	0.75
Mark	Bocek		172.72	155	75	right-handed	12	5	0	17	0.705882353
Kyle	Bochniak	Crash	170.18	145	70	right-handed	8	4	0	12	0.666666667
James	Bochnovic		193.04	205	81	right-handed	8	3	0	11	0.727272727
Tim	Boetsch	The Barbarian	182.88	185	74	right-handed	21	12	0	33	0.636363636
Jerry	Bohlander		180.34	199	NA	right-handed	11	4	0	15	0.733333333
Kotetsu	Boku		175.26	154	NA	right-handed	18	7	2	27	0.703703704
Jesse	Bongfeldt	Water	182.88	185	NA	right-handed	15	5	1	21	0.738095238
Stephan	Bonnar	The American Psycho	193.04	205	78	right-handed	17	8	0	25	0.68
Rogerio	Bontorin		167.64	125	67	right-handed	14	1	0	15	0.933333333
Ray	Borg	The Tazmexican Devil	162.56	125	63	right-handed	11	3	0	14	0.785714286
Igor	Borisov		182.88	235	NA	right-handed	1	1	0	2	0.5
Steve	Bosse	The Boss	180.34	205	72	right-handed	12	2	0	14	0.857142857
Marcus	Bossett	The Grasshopper	185.42	215	NA	right-handed	1	3	0	4	0.25
Poliana	Botelho		172.72	115	NA	right-handed	7	2	0	9	0.777777778
Francois	Botha	White Buffalo	187.96	260	NA	right-handed	0	1	0	1	0
Mike	Bourke	The Rhino	182.88	275	NA	right-handed	10	16	1	27	0.388888889
Melton	Bowen	The Punisher	182.88	225	NA	right-handed	0	1	0	1	0
Brian	Bowles		170.18	135	70	right-handed	10	3	0	13	0.769230769
Roger	Bowling	Relentless	175.26	155	68	right-handed	11	5	0	16	0.6875
Kyle	Bradley		175.26	155	71	right-handed	15	8	0	23	0.652173913
Paul	Bradley	The Gentleman	175.26	170	NA	right-handed	18	3	0	21	0.857142857
Ebenezer Fontes	Braga	Pitbull	182.88	199	NA	right-handed	13	7	2	22	0.636363636
Joe	Brammer	The South Side Strangler	172.72	155	NA	right-handed	7	3	1	11	0.681818182
David	Branch		185.42	185	78	right-handed	22	5	0	27	0.814814815
Diego	Brandao	DB	170.18	145	68	right-handed	24	11	0	35	0.685714286
Chris	Brennan	The Westside Strangler	172.72	170	NA	right-handed	19	13	1	33	0.590909091
Charlie	Brenneman	The Spaniard	177.8	155	72	right-handed	19	8	0	27	0.703703704
Jason	Brilz	Hitman	180.34	205	71	right-handed	18	5	1	24	0.770833333
Aaron	Brink		190.5	205	NA	right-handed	25	21	0	46	0.543478261
Marcelo	Brito	Jungle Boy	185.42	170	NA	right-handed	8	5	0	13	0.615384615
Will	Brooks	Ill	177.8	155	72	right-handed	18	4	0	22	0.818181818
CM	Punk	CM Punk	185.42	170	73	right-handed	0	2	0	2	0
Matt	Brown	The Immortal	182.88	170	75	right-handed	23	16	0	39	0.58974359
Mike	Brown		167.64	145	70	right-handed	26	9	0	35	0.742857143
Todd	Brown	Bulldog	180.34	205	NA	right-handed	15	4	0	19	0.789473684
Randy	Brown	Rudeboy	190.5	170	78	right-handed	10	3	0	13	0.769230769
Damien	Brown	Beatdown	177.8	155	68	right-handed	17	12	0	29	0.586206897
Travis	Browne	Hapa	198.12	255	79	right-handed	18	7	1	26	0.711538462
Junie	Browning		175.26	155	NA	right-handed	4	5	0	9	0.444444444
Justin	Bruckmann	Loaf	175.26	170	NA	right-handed	7	3	0	10	0.7
Steve	Bruno	Hollywood	177.8	170	NA	right-handed	14	5	0	19	0.736842105
Josh	Bryant	The Beast	177.8	185	NA	right-handed	12	1	0	13	0.923076923
Dennis	Bryant	The Beard	182.88	205	72	right-handed	5	1	0	6	0.833333333
Justin	Buchholz		182.88	155	73	right-handed	12	6	0	18	0.666666667
Courtney	Buck		177.8	135	NA	right-handed	10	5	0	15	0.666666667
Mike	Budnik		175.26	145	68	right-handed	11	4	0	15	0.733333333
Francisco	Bueno		175.26	225	NA	right-handed	5	2	0	7	0.714285714
Mayra	Bueno Silva	Sheetara	167.64	135	NA	right-handed	6	0	0	6	1
Paul	Buentello	The Headhunter	187.96	245	77	right-handed	29	14	0	43	0.674418605
Lee Kwan	Bum		187.96	286	NA	right-handed	0	1	0	1	0
Wuliji	Buren	Beast Master	175.26	135	69	right-handed	10	6	0	16	0.625
Shane	Burgos	Hurricane	180.34	145	75	right-handed	11	1	0	12	0.916666667
Joshua	Burkman	The People's Warrior	177.8	170	72	right-handed	29	17	0	46	0.630434783
Mads	Burnell		172.72	145	69	right-handed	9	3	0	12	0.75
Mikey	Burnett	The Eastside Assassin	167.64	170	NA	right-handed	5	2	0	7	0.714285714
Kevin	Burns	The Fire	177.8	170	74	right-handed	9	5	0	14	0.642857143
Gilbert	Burns	Durinho	177.8	155	71	right-handed	14	3	0	17	0.823529412
Nah-Shon	Burrell	The Rock n Rolla	180.34	170	73	right-handed	9	3	0	12	0.75
Martin	Buschkamp	Barracuda	175.26	145	70	right-handed	9	0	0	9	1
Bubba	Bush	The Fightin' Texas Aggie	182.88	185	73	right-handed	8	3	0	11	0.727272727
Murilo	Bustamante		187.96	183	NA	right-handed	14	8	1	23	0.630434783
JP	Buys		167.64	125	66	right-handed	4	1	0	5	0.8
Charles	Byrd	Kid Dynamite	177.8	185	73	right-handed	10	5	0	15	0.666666667
Steve	Byrnes	The Sergeant	182.88	170	NA	right-handed	6	1	0	7	0.857142857
Yan	Cabral		180.34	155	73	right-handed	12	3	0	15	0.8
Alvin	Cacdac		167.64	125	NA	right-handed	16	11	0	27	0.592592593
Priscila	Cachoeira	Pedrita	170.18	125	65	right-handed	8	1	0	9	0.888888889
Travis	Calanoc	The Dark Knight	172.72	145	NA	right-handed	5	1	0	6	0.833333333
Cynthia	Calvillo		162.56	115	64	right-handed	7	1	0	8	0.875
Joe	Camacho		175.26	155	NA	right-handed	13	16	3	32	0.453125
Frank	Camacho	The Crank	177.8	170	73	right-handed	21	7	0	28	0.75
Fabricio	Camoes	Morango	177.8	155	73	right-handed	14	9	1	24	0.604166667
Chris	Camozzi		187.96	185	76	right-handed	24	13	0	37	0.648648649
Brian	Camozzi	Mantis	187.96	170	78	right-handed	7	5	0	12	0.583333333
Shane	Campbell	Shaolin	182.88	155	71	right-handed	12	6	0	18	0.666666667
John	Campetella		175.26	235	NA	right-handed	0	1	0	1	0
Will	Campuzano		175.26	125	70	right-handed	13	6	0	19	0.684210526
Chico	Camus	The King	167.64	125	66	right-handed	14	7	0	21	0.666666667
Jose	Canseco		193.04	240	NA	right-handed	0	1	0	1	0
Bo	Cantrell	Redrum	187.96	235	NA	right-handed	10	10	0	20	0.5
Steve	Cantwell	The Robot	187.96	185	75	right-handed	7	6	0	13	0.538461538
Gina	Carano	Conviction	172.72	145	NA	right-handed	7	1	0	8	0.875
Dos	Caras Jr.		193.04	225	NA	right-handed	9	5	0	14	0.642857143
Bryan	Caraway	Kid Lightning	172.72	135	68	right-handed	21	10	0	31	0.677419355
Rafael	Carino		203.2	245	NA	right-handed	2	1	1	4	0.625
Antonio	Carlos Junior	Cara de Sapato	187.96	185	79	right-handed	11	2	0	13	0.846153846
Francis	Carmont	Limitless	190.5	205	78	right-handed	23	10	0	33	0.696969697
Liz	Carmouche	Girlrilla	167.64	125	66	right-handed	11	6	0	17	0.647058824
Roan	Carneiro	Jucao	180.34	170	74	right-handed	21	11	0	32	0.65625
Renato	Moicano	Moicano	180.34	145	72	right-handed	13	1	1	15	0.9
Luana	Carolina	Dread	170.18	135	69	right-handed	4	1	0	5	0.8
Tim	Caron	The Bear	185.42	185	NA	right-handed	9	1	0	10	0.9
Cain	Carrizosa	The Insane	172.72	155	74	right-handed	6	2	0	8	0.75
Antonio	Carvalho	Pato	175.26	145	68	right-handed	15	6	0	21	0.714285714
Shane	Carwin	The Engineer	187.96	265	80	right-handed	12	2	0	14	0.857142857
Johnny	Case	Hollywood	177.8	155	72	right-handed	22	6	0	28	0.785714286
Cortney	Casey	Cast Iron	170.18	115	67	right-handed	8	6	0	14	0.571428571
Brandon	Cash	Money	195.58	255	NA	right-handed	5	3	0	8	0.625
Dwayne	Cason		177.8	212	NA	right-handed	1	1	0	2	0.5
Danny	Castillo	Last Call	175.26	155	71	right-handed	17	10	0	27	0.62962963
Raul	Castillo		180.34	185	NA	right-handed	6	1	0	7	0.857142857
Tim	Catalfo	Obake	180.34	235	NA	right-handed	4	2	0	6	0.666666667
Luke	Caudillo	Lil' Hulk	170.18	155	NA	right-handed	17	16	0	33	0.515151515
Gesias	Cavalcante	JZ	172.72	155	71	right-handed	16	5	1	22	0.75
Rafael	Feijao	Feijao	185.42	205	73	right-handed	12	7	0	19	0.631578947
Magnus	Cedenblad	Jycken	195.58	185	79	right-handed	14	5	0	19	0.736842105
Yosdenis	Cedeno	Pink Panther	172.72	155	69	right-handed	10	5	1	16	0.65625
Henry	Cejudo	The Messenger	162.56	125	64	right-handed	13	2	0	15	0.866666667
Donald	Cerrone	Cowboy	185.42	170	73	right-handed	34	11	0	45	0.755555556
Luan	Chagas	Tarzan	182.88	170	75	right-handed	15	3	1	19	0.815789474
Ansar	Chalangov		175.26	170	NA	right-handed	14	4	0	18	0.777777778
Ernest	Chavez	The Mad Titan	172.72	145	70	right-handed	8	2	0	10	0.8
Albert	Cheng		180.34	170	NA	right-handed	2	4	0	6	0.333333333
Mark	Cherico	The Pride of Bloomfield	170.18	145	69	right-handed	11	1	0	12	0.916666667
Giga	Chikadze		182.88	145	72	right-handed	5	1	0	6	0.833333333
Mu Bae	Choi		187.96	230	NA	right-handed	9	4	0	13	0.692307692
Hong Man	Choi	Techno Goliath	218.44	330	NA	right-handed	2	3	0	5	0.4
Dooho	Choi	The Korean Superboy	177.8	145	70	right-handed	14	3	0	17	0.823529412
John	Cholish		180.34	155	72	right-handed	8	3	0	11	0.727272727
Ryo	Chonan	Piranah	175.26	170	70	right-handed	20	12	0	32	0.625
Katlyn	Chookagian	Blonde Fighter	175.26	125	68	right-handed	11	2	0	13	0.846153846
Joachim	Christensen		190.5	205	76	right-handed	14	6	0	20	0.7
Dan	Christison	The Sandman	203.2	265	NA	right-handed	20	7	0	27	0.740740741
Anthony	Christodoulou		175.26	155	72	right-handed	12	6	0	18	0.666666667
Murad	Chunkaiev		180.34	185	NA	right-handed	8	3	0	11	0.727272727
Mike	Ciesnolevicz		182.88	235	NA	right-handed	19	4	0	23	0.826086957
Hannah	Cifers	Shockwave	154.94	115	63	right-handed	8	3	0	11	0.727272727
Branko	Cikatic		185.42	215	NA	right-handed	0	2	0	2	0
Nikolajus	Cilkinas		NA	NA	NA	right-handed	1	6	0	7	0.142857143
Misha	Cirkunov		190.5	205	77	right-handed	14	4	0	18	0.777777778
Laverne	Clark		180.34	170	NA	right-handed	27	19	1	47	0.585106383
Logan	Clark		187.96	185	NA	right-handed	15	5	0	20	0.75
Mychal	Clark		190.5	224	NA	right-handed	7	12	0	19	0.368421053
Devin	Clark	Brown Bear	182.88	205	75	right-handed	9	3	0	12	0.75
Jessica-Rose	Clark	Jessy Jess	165.1	125	64	right-handed	9	5	0	14	0.642857143
Mitch	Clarke	Danger Zone	177.8	155	73	right-handed	11	5	0	16	0.6875
Chris	Clements	The Menace	177.8	170	70	right-handed	12	6	0	18	0.666666667
Josh	Clopton	The Gentleman	167.64	145	68	right-handed	6	2	1	9	0.722222222
Brian	Cobb		180.34	155	NA	right-handed	19	6	0	25	0.76
Wayne	Cole		185.42	205	NA	right-handed	16	18	0	34	0.470588235
Devin	Cole		193.04	240	NA	right-handed	21	9	1	31	0.693548387
Mark	Coleman	The Hammer	185.42	205	75	right-handed	16	10	0	26	0.615384615
Clay	Collard	Cassius	180.34	145	73	right-handed	14	7	0	21	0.666666667
Jamie	Colleen		160.02	115	65	right-handed	4	1	0	5	0.8
Jake	Collier	The Prototype	190.5	205	78	right-handed	11	4	0	15	0.733333333
Christian	Colombo	Godzilla	195.58	265	80	right-handed	8	3	1	12	0.708333333
Wes	Combs	The Soldier	187.96	205	NA	right-handed	19	5	0	24	0.791666667
Carlos	Condit	The Natural Born Killer	187.96	170	75	right-handed	30	12	0	42	0.714285714
Chris	Condo		182.88	335	NA	right-handed	0	1	0	1	0
Marcos	Conrado Jr.		187.96	220	NA	right-handed	5	1	0	6	0.833333333
Jeremiah	Constant		185.42	240	NA	right-handed	10	7	0	17	0.588235294
Bob	Cook	Crazy	175.26	170	NA	right-handed	5	0	0	5	1
Mike	Cook		185.42	205	NA	right-handed	11	9	0	20	0.55
Brett	Cooper		182.88	170	NA	right-handed	15	7	0	22	0.681818182
Kit	Cope	Havoc	182.88	170	NA	right-handed	4	7	0	11	0.363636364
Chris	Cope	C-Murder	182.88	170	72	right-handed	5	4	0	9	0.555555556
Josh	Copeland	Cuddly Bear	185.42	265	75	right-handed	9	2	0	11	0.818181818
Akira	Corassani		172.72	145	68	right-handed	14	7	0	21	0.666666667
Muhsin	Corbbrey		177.8	155	NA	right-handed	9	7	0	16	0.5625
Daniel	Cormier	DC	180.34	235	72	right-handed	22	1	0	23	0.956521739
Bethe	Correia	Pitbull	165.1	135	64	right-handed	10	3	1	14	0.75
Wesley	Correira	Cabbage	190.5	260	NA	right-handed	19	14	0	33	0.575757576
Jadson	Costa		170.18	155	NA	right-handed	10	2	0	12	0.833333333
Patrick	Cote	The Predator	180.34	170	71	right-handed	24	11	0	35	0.685714286
JC	Cottrell	Superstar	175.26	155	71	right-handed	17	5	0	22	0.772727273
JR	Coughran	Bam Bam	167.64	145	71	right-handed	6	1	0	7	0.857142857
Rashad	Coulter	Daywalker	180.34	205	76	right-handed	9	4	0	13	0.692307692
Randy	Couture	The Natural	185.42	205	75	right-handed	19	11	0	30	0.633333333
Kim	Couture	Sugar Free	172.72	135	NA	right-handed	3	6	0	9	0.333333333
Ryan	Couture		177.8	155	75	right-handed	7	3	0	10	0.7
Colby	Covington	Chaos	180.34	170	72	right-handed	14	1	0	15	0.933333333
Jeff	Cox	The Grinder	177.8	155	NA	right-handed	10	7	0	17	0.588235294
Andrew	Craig	Highlight	185.42	170	76	right-handed	9	4	0	13	0.692307692
Paul	Craig	Bearjew	190.5	205	76	right-handed	10	3	0	13	0.769230769
Dan	Cramer		187.96	170	NA	right-handed	7	3	0	10	0.7
Alberto	Crane		165.1	155	NA	right-handed	15	5	0	20	0.75
Tim	Credeur		190.5	185	75	right-handed	12	4	0	16	0.75
Allen	Crowder	Pretty Boy	190.5	245	76	right-handed	9	3	0	12	0.75
Richard	Crunkilton	Cleat	170.18	155	NA	right-handed	19	3	0	22	0.863636364
Jimmy	Crute	The Brute	187.96	205	NA	right-handed	8	0	0	8	1
Marcio	Cruz	Pe de Pano	193.04	232	NA	right-handed	7	3	0	10	0.7
Dominick	Cruz	The Dominator	172.72	135	68	right-handed	22	2	0	24	0.916666667
Jay	Cucciniello	Mellow Fellow	170.18	155	NA	right-handed	9	1	0	10	0.9
Abel	Cullum	The Silent Assassin	170.18	139	NA	right-handed	18	6	0	24	0.75
Patrick	Cummins	Durkin	187.96	205	76	right-handed	10	6	0	16	0.625
Luke	Cummo		182.88	170	74	right-handed	6	6	0	12	0.5
Alton	Cunningham	The Bo-Man	187.96	185	77	right-handed	5	1	0	6	0.833333333
Larry	Cureton		187.96	240	NA	right-handed	0	2	0	2	0
Jeff	Curran	Big Frog	167.64	135	69	right-handed	35	15	1	51	0.696078431
Kailin	Curran		162.56	115	65	right-handed	4	6	0	10	0.4
Chris	Curtis	Action-Man	177.8	170	NA	right-handed	18	5	0	23	0.782608696
Gleidson	Cutis	Poney	175.26	155	NA	right-handed	7	3	0	10	0.7
Jussier	Formiga	Formiga	165.1	125	67	right-handed	22	5	0	27	0.814814815
Henrique	da Silva	Frankenstein	190.5	205	76	right-handed	14	5	0	19	0.736842105
Sheymon	Moraes		172.72	145	72	right-handed	11	2	0	13	0.846153846
Nicolas	Dalby	Sharpshooter	180.34	170	74	right-handed	14	2	1	17	0.852941176
Paul	Daley	Semtex	175.26	170	76	right-handed	31	11	2	44	0.727272727
Dave	Dalgliesh		187.96	205	NA	right-handed	30	19	2	51	0.607843137
Richard	Dalton		185.42	205	NA	right-handed	4	3	1	8	0.5625
Rodrigo	Damm		170.18	155	71	right-handed	12	9	0	21	0.571428571
Cindy	Dandois	Battle Cat	170.18	135	68	right-handed	8	3	0	11	0.727272727
Jarjis	Danho	Man Mountain	190.5	265	74	right-handed	6	1	1	8	0.8125
Alexandre	Dantas	Cafe	187.96	238	NA	right-handed	0	2	0	2	0
Mac	Danzig		172.72	155	70	right-handed	22	12	1	35	0.642857143
Karen	Darabedyan		170.18	155	68	right-handed	9	4	0	13	0.692307692
Rick	Davis	The Flying Squirrel	175.26	155	NA	right-handed	3	1	1	5	0.7
Phil	Davis	Mr. Wonderful	187.96	205	79	right-handed	13	3	0	16	0.8125
Lemont	Davis		172.72	170	NA	right-handed	2	5	0	7	0.285714286
Alexis	Davis		167.64	125	68	right-handed	19	8	0	27	0.703703704
Brandon	Davis	Killer B	177.8	145	72	right-handed	9	5	0	14	0.642857143
Mike	Davis	Beast Boy	182.88	145	72	right-handed	5	1	0	6	0.833333333
Hakeem	Dawodu	Mean	172.72	145	73	right-handed	9	1	1	11	0.863636364
Jason	Day	Dooms	182.88	185	72	right-handed	19	12	0	31	0.612903226
Martin	Day	The Spartan	177.8	135	73	right-handed	8	3	0	11	0.727272727
Angel	De Anda	The Dream	175.26	225	NA	right-handed	18	6	0	24	0.75
Philip	De Fries		195.58	250	82	right-handed	9	3	0	12	0.75
Chris	de la Rocha		190.5	250	80	right-handed	5	2	0	7	0.714285714
Mark	De La Rosa	Bumblebee	167.64	135	65	right-handed	11	1	0	12	0.916666667
Mike	de la Torre	El Cucuy	180.34	145	71	right-handed	14	7	0	21	0.666666667
Rodrigo	de Lima	Monstro	170.18	155	75	right-handed	8	3	1	12	0.708333333
Edilberto	de Oliveira	Crocota	182.88	170	NA	right-handed	20	8	2	30	0.7
Johil	de Oliveira		167.64	170	NA	right-handed	16	13	1	30	0.55
Jorge	de Oliveira	Blade	172.72	155	71	right-handed	7	2	0	9	0.777777778
Talita	Bernardo		162.56	135	68	right-handed	6	3	0	9	0.666666667
Maria	Oliveira	Spider-Girl	165.1	115	NA	right-handed	10	4	0	14	0.714285714
Germaine	de Randamie	The Iron Lady	175.26	135	71	right-handed	8	3	0	11	0.727272727
Crezio	de Souza		NA	170	NA	right-handed	1	2	0	3	0.333333333
Tom	DeBlass		182.88	185	75	right-handed	7	2	0	9	0.777777778
Rolando	Delgado	Roli	190.5	155	77	right-handed	11	5	1	17	0.676470588
Roland	Delorme		175.26	135	71	right-handed	9	4	0	13	0.692307692
Jon	Delos Reyes	The Heat	167.64	125	67	right-handed	8	5	0	13	0.615384615
Chris	Dempsey		177.8	185	72	right-handed	11	4	0	15	0.733333333
Nick	Denis	The Ninja of Love	170.18	135	NA	right-handed	11	3	0	14	0.785714286
Thomas	Denny	The Wildman	177.8	170	NA	right-handed	27	19	1	47	0.585106383
Jason	Dent	Dynamite	177.8	155	71	right-handed	21	12	0	33	0.636363636
Mackenzie	Dern		162.56	115	63	right-handed	7	0	0	7	1
Cory	Devela	The One	152.4	185	NA	right-handed	11	5	0	16	0.6875
Edwin	DeWees	Babyface	185.42	185	NA	right-handed	37	15	0	52	0.711538462
Alessio	Di Chirico	Manzo	182.88	185	74	right-handed	12	2	0	14	0.857142857
Marc	Diakiese	Bonecrusher	177.8	155	73	right-handed	12	3	0	15	0.8
Tyler	Diamond		170.18	145	69	right-handed	9	2	0	11	0.818181818
Rafael	Dias		175.26	145	NA	right-handed	15	8	2	25	0.64
Hacran	Dias	Barnabe	172.72	155	69	right-handed	23	6	1	30	0.783333333
Kyle	Dietz		172.72	135	NA	right-handed	5	2	0	7	0.714285714
Seth	Dikun		177.8	135	69	right-handed	7	4	0	11	0.636363636
TJ	Dillashaw		167.64	135	67	right-handed	17	3	0	20	0.85
Ralph	Dillon	Rage	187.96	205	NA	right-handed	0	1	1	2	0.25
Helio	Dipp		195.58	185	NA	right-handed	6	3	0	9	0.666666667
Rico	DiSciullo		172.72	135	71	right-handed	9	1	0	10	0.9
John	Dixson	Big John	182.88	275	NA	right-handed	15	22	0	37	0.405405405
Russell	Doane		170.18	135	70	right-handed	15	8	0	23	0.652173913
David	Dodd		187.96	200	NA	right-handed	4	7	0	11	0.363636364
John	Dodson	The Magician	160.02	135	66	right-handed	21	10	0	31	0.677419355
Joe	Doerksen	El Dirte	182.88	185	75	right-handed	47	16	0	63	0.746031746
Cameron	Dollar		180.34	155	NA	right-handed	9	4	0	13	0.692307692
CB	Dollaway	The Doberman	187.96	185	76	right-handed	18	10	0	28	0.642857143
Cody	Donovan	Donnybrook	190.5	205	74	right-handed	8	5	0	13	0.615384615
Houston	Dorr		185.42	210	NA	right-handed	1	2	0	3	0.333333333
Junior	Dos Santos	Cigano	193.04	238	77	right-handed	20	5	0	25	0.8
Geronimo	dos Santos	Mondragon	190.5	264	NA	right-handed	31	14	0	45	0.688888889
Antonio	Dos Santos	Junior Alpha	177.8	185	72	right-handed	6	3	0	9	0.666666667
Anderson	Dos Santos	Berinja	170.18	145	67	right-handed	20	7	0	27	0.740740741
Tiago	Trator	Trator	175.26	145	70	right-handed	20	6	2	28	0.75
Danny	Downes		182.88	155	72	right-handed	8	3	0	11	0.727272727
Derek	Downey		185.42	185	NA	right-handed	11	4	0	15	0.733333333
John	Doyle	The Iron Bull	180.34	205	NA	right-handed	11	20	0	31	0.35483871
Edson	Drago		193.04	220	NA	right-handed	9	4	0	13	0.692307692
Tomasz	Drwal	Gorilla	185.42	205	76	right-handed	19	4	1	24	0.8125
Robert	Drysdale		190.5	205	78	right-handed	6	0	0	6	1
Hugo	Duarte		182.88	240	NA	right-handed	6	3	0	9	0.666666667
Milana	Dudieva		160.02	135	61	right-handed	11	5	0	16	0.6875
Todd	Duffee		190.5	260	79	right-handed	9	3	0	12	0.75
Joe	Duffy	Irish	177.8	155	73	right-handed	16	3	0	19	0.842105263
Alexis	Dufresne	Sneaky Zebra	175.26	135	68	right-handed	5	4	0	9	0.555555556
Kelly	Dullanty	Psycho	172.72	155	NA	right-handed	4	2	0	6	0.666666667
Tom	Duquesnoy	FireKid	170.18	135	68	right-handed	16	2	0	18	0.888888889
Reuben	Duran		170.18	135	69	right-handed	8	5	1	14	0.607142857
Luiz	Dutra	Besouro	180.34	170	71	right-handed	11	4	1	16	0.71875
Rilley	Dutro	The Perfect Storm	172.72	125	70	right-handed	14	3	0	17	0.823529412
Merab	Dvalishvili		167.64	135	68	right-handed	8	4	0	12	0.666666667
Matt	Dwyer		193.04	170	76	right-handed	8	4	0	12	0.666666667
Rolando	Dy	Dy Incredible	172.72	145	69	right-handed	9	7	1	17	0.558823529
Ben	Earwood		172.72	170	NA	right-handed	12	3	0	15	0.8
Cody	East	The Freight Train	190.5	245	74	right-handed	12	3	0	15	0.8
Marvin	Eastman	The Beastman	175.26	185	73	right-handed	17	14	1	32	0.546875
Mark	Eddiva		172.72	145	68	right-handed	6	3	0	9	0.666666667
Frankie	Edgar	The Answer	167.64	145	68	right-handed	22	6	1	29	0.775862069
Abdul-Kerim	Edilov		187.96	205	78	right-handed	17	4	0	21	0.80952381
Johnny	Eduardo		170.18	135	71	right-handed	28	12	0	40	0.7
Justin	Edwards	Fast Eddy	177.8	155	70	right-handed	9	5	0	14	0.642857143
Te	Edwards	Tango	172.72	155	72	right-handed	6	2	0	8	0.75
Tom	Egan		180.34	170	NA	right-handed	5	3	0	8	0.625
Justin	Eilers	The Hammer	185.42	235	NA	right-handed	19	7	1	27	0.722222222
Jon Olav	Einemo	The Viking	198.12	253	NA	right-handed	6	3	0	9	0.666666667
Per	Eklund		177.8	155	72	right-handed	14	5	1	20	0.725
Darren	Elkins	The Damage	177.8	145	71	right-handed	25	7	0	32	0.78125
Jake	Ellenberger	The Juggernaut	175.26	170	71	right-handed	31	15	0	46	0.673913043
Joe	Ellenberger	Excalibur	175.26	155	72	right-handed	15	2	0	17	0.882352941
Eddy	Ellis	Fast	175.26	170	NA	right-handed	16	15	1	32	0.515625
Anna	Elmose	Panda	160.02	115	65	right-handed	3	2	0	5	0.6
Aleksander	Emelianenko		198.12	255	NA	right-handed	17	4	0	21	0.80952381
Fedor	Emelianenko	The Last Emperor	182.88	230	74	right-handed	34	4	0	38	0.894736842
Rob	Emerson	The Saint	175.26	155	70	right-handed	11	10	0	21	0.523809524
Jamall	Emmers	Pretty Boy	177.8	145	74	right-handed	13	3	0	16	0.8125
Josh	Emmett		167.64	145	70	right-handed	13	2	0	15	0.866666667
Alex	Enlund		177.8	145	73	right-handed	14	2	0	16	0.875
Ian	Entwistle	Enty	165.1	135	64	right-handed	9	3	0	12	0.75
Andy	Enz	Lionheart	190.5	185	78	right-handed	8	3	0	11	0.727272727
Won Jin	Eoh		170.18	160	NA	right-handed	5	5	1	11	0.5
Tom	Erikson	The Big Cat	190.5	280	NA	right-handed	9	4	1	14	0.678571429
Konstantin	Erokhin	The Russian Bear	180.34	230	73	right-handed	9	3	0	12	0.75
Eric	Esch	Butterbean	180.34	350	NA	right-handed	14	10	1	25	0.58
Cole	Escovedo	Apache Kid	170.18	135	72	right-handed	17	8	0	25	0.68
Efrain	Escudero	Hecho En Mexico	175.26	155	70	right-handed	25	11	0	36	0.694444444
Jordan	Espinosa		167.64	125	71	right-handed	12	5	0	17	0.705882353
Jodie	Esquibel		160.02	115	64	right-handed	6	4	0	10	0.6
Terry	Etim		185.42	155	73	right-handed	15	5	0	20	0.75
Billy	Evangelista		172.72	155	68	right-handed	11	2	0	13	0.846153846
Rashad	Evans	Suga	182.88	205	75	right-handed	24	8	1	33	0.742424242
Doug	Evans		175.26	155	NA	right-handed	13	9	0	22	0.590909091
Ashlee	Evans-Smith	Rebel Girl	172.72	125	67	right-handed	6	3	0	9	0.666666667
Dan	Evensen	The Viking	190.5	250	NA	right-handed	11	4	0	15	0.733333333
Tonya	Evinger	Triple Threat	170.18	135	70	right-handed	19	7	0	26	0.730769231
Jessica	Eye	Evil	167.64	125	66	right-handed	14	6	0	20	0.7
Urijah	Faber	The California Kid	167.64	135	67	right-handed	34	10	0	44	0.772727273
Bartosz	Fabinski	The Butcher	182.88	170	75	right-handed	14	3	0	17	0.823529412
Ron	Faircloth		175.26	205	NA	right-handed	33	20	0	53	0.622641509
Maiquel	Falcao	Big Rig	180.34	185	NA	right-handed	28	4	0	32	0.875
Brodie	Farber		185.42	170	NA	right-handed	14	6	0	20	0.7
Kelly	Faszholz		172.72	135	67	right-handed	3	2	0	5	0.6
Paul	Felder	The Irish Dragon	180.34	170	70	right-handed	15	4	0	19	0.789473684
Kevin	Ferguson	Kimbo Slice	187.96	235	NA	right-handed	5	2	0	7	0.714285714
Tony	Ferguson	El Cucuy	180.34	155	76	right-handed	25	3	0	28	0.892857143
Josh	Ferguson	Taz	165.1	125	66	right-handed	7	5	0	12	0.583333333
Bibiano	Fernandes		170.18	139	NA	right-handed	10	3	0	13	0.769230769
Alexandre	Ferreira	Cacareco	170.18	205	NA	right-handed	18	6	0	24	0.75
Diego	Ferreira		175.26	155	74	right-handed	14	2	0	16	0.875
Scott	Ferrozzo	The Pitbull	180.34	323	NA	right-handed	4	2	0	6	0.666666667
Drew	Fickett	The Master	177.8	155	70	right-handed	41	16	0	57	0.719298246
Scott	Fiedler		193.04	235	NA	right-handed	0	1	0	1	0
Ron	Fields	Killing	187.96	200	NA	right-handed	25	30	1	56	0.455357143
Deiveson	Figueiredo	Deus da Guerra	165.1	125	68	right-handed	15	0	0	15	1
Anthony	Figueroa		162.56	135	NA	right-handed	5	6	1	12	0.458333333
Edwin	Figueroa	El Feroz	170.18	135	69	right-handed	9	4	0	13	0.692307692
Andre	Fili	Touchy	180.34	145	74	right-handed	18	6	0	24	0.75
Brady	Fink		182.88	183	NA	right-handed	2	3	0	5	0.4
Jan	Finney	Cuddles	172.72	135	NA	right-handed	8	10	0	18	0.444444444
Luigi	Fioravanti		172.72	170	70	right-handed	22	11	0	33	0.666666667
Luiz	Firmino	Buscape	167.64	154	NA	right-handed	13	6	0	19	0.684210526
Chris	Fishgold		172.72	145	NA	right-handed	17	2	1	20	0.875
Jon	Fitch		182.88	170	76	right-handed	27	5	1	33	0.833333333
Colin	Fletcher	The Freakshow	187.96	155	78	right-handed	9	3	0	12	0.75
Caros	Fodor	The Future	175.26	155	76	right-handed	7	3	0	10	0.7
Mal	Foki	Twin Tiger	170.18	220	NA	right-handed	5	5	0	10	0.5
Matt	Foki	Twin Tiger	170.18	220	NA	right-handed	5	4	0	9	0.555555556
Rob	Font		172.72	135	71	right-handed	15	4	0	19	0.789473684
Claudionor	Fontinelle		165.1	185	NA	right-handed	9	13	1	23	0.413043478
Renee	Forte		170.18	155	71	right-handed	8	4	0	12	0.666666667
Marcel	Fortuna	Maozinha	185.42	205	74	right-handed	9	3	0	12	0.75
Brian	Foster	The Foster Boy	175.26	170	71	right-handed	18	5	0	23	0.782608696
Brandon	Foxworth		180.34	145	NA	right-handed	18	4	0	22	0.818181818
Hermes	Franca		167.64	155	71	right-handed	22	12	0	34	0.647058824
John	Franchi		167.64	145	67	right-handed	6	2	0	8	0.75
Zoila	Frausto	Warrior Princess	162.56	135	NA	right-handed	11	1	0	12	0.916666667
Zane	Frazier	Nasty	195.58	250	NA	right-handed	4	11	0	15	0.266666667
Gary	Frazier		182.88	245	NA	right-handed	1	2	0	3	0.333333333
Ian	Freeman	The Machine	180.34	225	NA	right-handed	19	7	1	27	0.722222222
Rafael	Freitas	Capoeira	NA	205	NA	right-handed	4	6	0	10	0.4
Donavon	Frelow		170.18	135	NA	right-handed	6	3	0	9	0.666666667
Matt	Frevola	The Steamrolla	175.26	155	71	right-handed	6	1	1	8	0.8125
Don	Frye	The Predator	185.42	219	NA	right-handed	20	9	1	30	0.683333333
Tony	Fryklund	The Freak	182.88	185	NA	right-handed	14	9	1	24	0.604166667
Katsuhisa	Fujii	Shamoji	182.88	205	NA	right-handed	9	18	1	28	0.339285714
Kazuyuki	Fujita	Ironhead	182.88	235	NA	right-handed	15	9	0	24	0.625
Masio	Fullen	Lobo	177.8	145	70	right-handed	10	6	0	16	0.625
Travis	Fulton	The Ironman	182.88	240	NA	right-handed	127	49	10	186	0.709677419
Gustavo	Gabriel		167.64	125	NA	right-handed	13	1	0	14	0.928571429
Claudia	Gadelha	Claudinha	162.56	115	63	right-handed	16	4	0	20	0.8
Alavutdin	Gadjiev		187.96	185	NA	right-handed	18	12	1	31	0.596774194
Justin	Gaethje	The Highlight	180.34	155	70	right-handed	19	2	0	21	0.904761905
Sheila	Gaff	The German Tank	165.1	135	62	right-handed	10	6	1	17	0.617647059
Travis	Galbraith	The Gladiator	182.88	170	NA	right-handed	18	7	0	25	0.72
Dave	Galera	Scarecrow	180.34	135	NA	right-handed	5	1	0	6	0.833333333
Zelg	Galesic	Benkei	187.96	185	NA	right-handed	10	6	0	16	0.625
Andre	Galvao		170.18	168	NA	right-handed	5	2	0	7	0.714285714
Marcos	Galvao	Louro	170.18	135	NA	right-handed	11	5	1	17	0.676470588
Joey	Gambino	The Raging Warrior	170.18	145	NA	right-handed	9	2	0	11	0.818181818
Manvel	Gamburyan	The Anvil	165.1	135	67	right-handed	18	11	0	29	0.620689655
Ariel	Gandulla		180.34	205	NA	right-handed	6	6	0	12	0.5
Cody	Garbrandt	No Love	172.72	135	65	right-handed	11	2	0	13	0.846153846
Leonard	Garcia	Bad Boy	177.8	145	69	right-handed	19	11	1	31	0.629032258
Edgar	Garcia		177.8	170	71	right-handed	14	5	0	19	0.736842105
Alex	Garcia	The Dominican Nightmare	175.26	170	72	right-handed	15	6	0	21	0.714285714
Rulon	Gardner		190.5	265	NA	right-handed	1	0	0	1	1
David	Gardner		180.34	155	NA	right-handed	18	19	0	37	0.486486486
Pablo	Garza	The Scarecrow	185.42	145	73	right-handed	13	4	0	17	0.764705882
Azamat	Gashimov		167.64	125	66	right-handed	10	3	0	13	0.769230769
Brian	Gassaway		185.42	170	NA	right-handed	29	20	2	51	0.588235294
Willie	Gates	Whoop Ass	172.72	125	70	right-handed	12	7	0	19	0.631578947
Louis	Gaudinot	Goodnight	160.02	125	63	right-handed	6	4	0	10	0.6
Paul	Georgieff		187.96	170	NA	right-handed	6	2	0	8	0.75
Brian	Geraghty	Duke	170.18	155	NA	right-handed	24	17	1	42	0.583333333
Darrel	Gholar		172.72	194	NA	right-handed	5	6	0	11	0.454545455
Tiki	Ghosn		177.8	170	NA	right-handed	10	7	1	18	0.583333333
Christos	Giagos	The Spartan	177.8	155	71	right-handed	16	7	0	23	0.695652174
James	Giboo		180.34	170	NA	right-handed	13	5	0	18	0.722222222
Lance	Gibson	Fearless	175.26	185	NA	right-handed	4	5	0	9	0.444444444
Cody	Gibson	The Renegade	177.8	135	71	right-handed	12	6	0	18	0.666666667
Joe	Gigliotti	Capo	180.34	185	69	right-handed	7	2	0	9	0.777777778
Joey	Gilbert		180.34	155	NA	right-handed	2	3	0	5	0.4
Trevin	Giles		182.88	185	74	right-handed	11	0	0	11	1
Kultar	Gill	Black Mamba	182.88	154	NA	right-handed	10	8	0	18	0.555555556
Gregor	Gillespie	The Gift	175.26	155	71	right-handed	12	0	0	12	1
Jason	Gilliam		182.88	170	NA	right-handed	14	5	0	19	0.736842105
Alex	Gilpin		170.18	145	72	right-handed	11	1	0	12	0.916666667
Bob	Gilstrap		190.5	200	NA	right-handed	5	6	0	11	0.454545455
Mark	Godbeer	The Hand Of	193.04	240	77	right-handed	13	4	0	17	0.764705882
Jason	Godsey		187.96	230	NA	right-handed	16	16	0	32	0.5
Allan	Goes		182.88	205	NA	right-handed	10	5	2	17	0.647058824
Marcelo	Golm		190.5	249	75	right-handed	6	2	0	8	0.75
Sergio	Gomez		167.64	155	NA	right-handed	10	3	0	13	0.769230769
Frank	Gomez		177.8	135	67	right-handed	10	4	0	14	0.714285714
Ulysses	Gomez	Useless	167.64	125	66	right-handed	9	4	0	13	0.692307692
Joey	Gomez		177.8	155	71	right-handed	7	1	0	8	0.875
Luis	Gomez	Tiger Junior	170.18	145	68	right-handed	4	1	0	5	0.8
Silvana	Juarez	La Malvada	160.02	125	NA	right-handed	6	2	0	8	0.75
Gabriel	Gonzaga	Napao	187.96	242	76	right-handed	17	11	0	28	0.607142857
Nick	Gonzalez	The Ghost	167.64	155	NA	right-handed	17	9	0	26	0.653846154
Lewis	Gonzalez	Lethal	177.8	170	73	right-handed	10	2	0	12	0.833333333
Pearl	Gonzalez		162.56	115	68	right-handed	6	3	0	9	0.666666667
Lyman	Good	Cyborg	182.88	170	74	right-handed	20	4	0	24	0.833333333
Gary	Goodridge	Big Daddy	190.5	249	NA	right-handed	23	22	1	46	0.510869565
Gerard	Gordeau		195.58	216	NA	right-handed	2	2	0	4	0.5
Eddie	Gordon	Truck	182.88	185	76	right-handed	8	4	0	12	0.666666667
Jared	Gordon	Flash	175.26	155	68	right-handed	14	2	0	16	0.875
Tebaris	Gordon	Boom	185.42	265	78	right-handed	3	1	0	4	0.75
Chase	Gormley		190.5	265	NA	right-handed	7	4	0	11	0.636363636
Jonathan	Goulet	The Road Warrior	182.88	170	73	right-handed	23	12	0	35	0.657142857
Thibault	Gouti	GT	177.8	155	72	right-handed	12	5	0	17	0.705882353
Wilson	Gouveia		185.42	185	76	right-handed	12	8	0	20	0.6
Todd	Gouwenberg		185.42	205	NA	right-handed	9	5	0	14	0.642857143
Damian	Grabowski	The Polish Pitbull	185.42	241	75	right-handed	20	5	0	25	0.8
Crosley	Gracie		175.26	190	NA	right-handed	2	2	0	4	0.5
Daniel	Gracie		187.96	225	NA	right-handed	5	4	1	10	0.55
Ralph	Gracie		175.26	183	NA	right-handed	6	1	0	7	0.857142857
Renzo	Gracie		177.8	185	NA	right-handed	14	6	1	21	0.69047619
Rodrigo	Gracie		182.88	183	NA	right-handed	6	2	1	9	0.722222222
Ryan	Gracie		175.26	200	NA	right-handed	5	2	0	7	0.714285714
Ralek	Gracie		187.96	210	NA	right-handed	3	1	0	4	0.75
Rolles	Gracie		193.04	242	NA	right-handed	5	1	0	6	0.833333333
Cesar	Gracie		177.8	181	NA	right-handed	0	1	0	1	0
Roger	Gracie		193.04	185	79	right-handed	6	2	0	8	0.75
Steven	Graham		185.42	290	NA	right-handed	2	1	0	3	0.666666667
Scott	Graham		193.04	185	NA	right-handed	3	1	0	4	0.75
TJ	Grant		177.8	155	72	right-handed	21	5	0	26	0.807692308
Alexa	Grasso		165.1	115	66	right-handed	10	2	0	12	0.833333333
James	Gray	The Phenom	175.26	135	NA	right-handed	4	1	0	5	0.8
Kevin	Gray	Pocket Herc	162.56	125	67	right-handed	9	4	0	13	0.692307692
Sam	Greco		187.96	205	NA	right-handed	3	1	1	5	0.7
Bobby	Green	King	177.8	155	71	right-handed	24	8	1	33	0.742424242
Matt	Grice	The Real One	172.72	145	70	right-handed	15	5	0	20	0.75
Forrest	Griffin		190.5	205	77	right-handed	19	7	0	26	0.730769231
Tyson	Griffin		167.64	145	68	right-handed	15	6	0	21	0.714285714
Max	Griffin	Pain	180.34	170	76	right-handed	14	5	0	19	0.736842105
Chad	Griggs	The Grave Digger	185.42	205	73	right-handed	11	3	0	14	0.785714286
Chuck	Grigsby	The Reverend	198.12	205	NA	right-handed	19	8	0	27	0.703703704
Rodrigo	Gripp de Sousa	Riscado	180.34	205	NA	right-handed	7	9	0	16	0.4375
Josh	Grispi	The Fluke	180.34	145	74	right-handed	14	5	0	19	0.736842105
Garrett	Gross	Glory to God	175.26	155	69	right-handed	11	6	0	17	0.647058824
Kendall	Grove	Da Spyder	198.12	185	79	right-handed	13	10	0	23	0.565217391
Neil	Grove	Goliath	198.12	265	NA	right-handed	11	5	1	17	0.676470588
Chris	Gruetzemacher	Gritz	172.72	155	68	right-handed	14	3	0	17	0.823529412
Vik	Grujic	The Spartan	180.34	170	73	right-handed	7	6	0	13	0.538461538
Wang	Guan	The Dongbei Tiger	175.26	145	71	right-handed	20	1	1	22	0.931818182
Shannon	Gugerty		177.8	155	71	right-handed	14	6	0	20	0.7
Clay	Guida	The Carpenter	170.18	155	70	right-handed	34	15	0	49	0.693877551
Melvin	Guillard	The Young Assassin	175.26	155	68	right-handed	48	15	3	66	0.75
Chris	Guillen		182.88	240	NA	right-handed	13	12	0	25	0.52
Marcelo	Guimaraes	Magrao	182.88	185	73	right-handed	9	2	1	12	0.791666667
Leonardo	Augusto Leleco	Leleco	182.88	185	73	right-handed	11	3	0	14	0.785714286
Brad	Gumm		180.34	170	NA	right-handed	10	6	1	17	0.617647059
John	Gunderson	Quick Guns	175.26	155	69	right-handed	32	12	2	46	0.717391304
John	Gunther	The Machine	175.26	155	72	right-handed	7	2	0	9	0.777777778
Jorge	Gurgel		170.18	155	69	right-handed	14	9	0	23	0.608695652
Fabio	Gurgel		182.88	205	NA	right-handed	3	2	0	5	0.6
Andre	Gusmao		182.88	205	NA	right-handed	6	3	0	9	0.666666667
Alexander	Gustafsson	The Mauler	195.58	205	79	right-handed	18	4	0	22	0.818181818
Chris	Gutierrez	El Guapo	175.26	135	69	right-handed	12	3	0	15	0.8
Mike	Guymon	The Joker	182.88	170	74	right-handed	12	5	1	18	0.694444444
Damir	Hadzovic	The Bosnian Bomber	175.26	155	70	right-handed	12	4	0	16	0.75
Tim	Hague	The Trashing Machine	193.04	260	76	right-handed	13	5	0	18	0.722222222
Yazan	Hajeh	Yazzle Dazzle	175.26	145	73	right-handed	6	1	0	7	0.857142857
Mark	Hall		182.88	190	NA	right-handed	5	6	0	11	0.454545455
Uriah	Hall	Prime Time	182.88	185	79	right-handed	14	9	0	23	0.608695652
Dennis	Hallman	Superman	175.26	155	72	right-handed	67	14	2	83	0.819277108
Piotr	Hallmann	Pletwal	175.26	155	71	right-handed	15	5	0	20	0.75
Tony	Halme		190.5	300	NA	right-handed	0	4	0	4	0
Matt	Hamill	The Hammer	185.42	205	76	right-handed	12	5	0	17	0.705882353
Anthony	Hamilton	Freight Train	195.58	260	76	right-handed	15	9	0	24	0.625
Jared	Hamman	The Messenger	190.5	185	75	right-handed	13	6	0	19	0.684210526
James	Hammortree	The Sledge	190.5	185	NA	right-handed	6	2	0	8	0.75
Antoni	Hardonk		193.04	245	78	right-handed	8	6	0	14	0.571428571
Dan	Hardy	The Outlaw	182.88	170	74	right-handed	25	10	0	35	0.714285714
Greg	Hardy		195.58	265	80	right-handed	1	0	0	1	1
Scott	Harper		182.88	185	NA	right-handed	12	7	0	19	0.631578947
Gerry	Harris		203.2	270	NA	right-handed	1	4	0	5	0.2
Phil	Harris	Billy	162.56	125	64	right-handed	22	12	0	34	0.647058824
Collin	Hart		185.42	185	76	right-handed	4	2	1	7	0.642857143
Dale	Hartt		177.8	155	69	right-handed	6	3	0	9	0.666666667
Chris	Haseman	The Hammer	180.34	205	NA	right-handed	20	16	0	36	0.555555556
Takayo	Hashi		162.56	135	NA	right-handed	13	4	1	18	0.75
Tomohiko	Hashimoto		182.88	250	NA	right-handed	1	4	0	5	0.2
Justin	Haskins		177.8	170	NA	right-handed	7	6	0	13	0.538461538
Daiki	Hata	DJ Taiki	167.64	139	NA	right-handed	11	9	4	24	0.541666667
John	Hathaway	The Hitman	185.42	170	75	right-handed	17	2	0	19	0.894736842
Phil	Hawes	Megatron	185.42	185	70	right-handed	4	1	0	5	0.8
Del	Hawkins	The Filipino Delight	165.1	135	NA	right-handed	22	15	0	37	0.594594595
Mike	Hayes		193.04	230	NA	right-handed	16	4	1	21	0.785714286
Josh	Haynes	Bring the Pain	175.26	170	NA	right-handed	14	11	0	25	0.56
Dustin	Hazelett	McLovin	185.42	170	76	right-handed	12	7	0	19	0.631578947
James	Head		185.42	170	73	right-handed	9	4	0	13	0.692307692
Pat	Healy	Bam Bam	182.88	155	74	right-handed	31	19	0	50	0.62
Ryan	Healy	The Irish Assassin	185.42	155	NA	right-handed	19	9	1	29	0.672413793
David	Heath		180.34	205	72	right-handed	16	7	0	23	0.695652174
Chris	Heatherly	Stump	175.26	155	68	right-handed	9	3	0	12	0.75
Jake	Hecht	Hitman	182.88	170	76	right-handed	11	4	0	15	0.733333333
Ian	Heinisch	The Hurricane	180.34	185	NA	right-handed	12	1	0	13	0.923076923
Marcin	Held		175.26	155	71	right-handed	23	7	0	30	0.766666667
Delson	Heleno	Pe De Chumbo	180.34	185	NA	right-handed	23	7	0	30	0.766666667
Elisha	Helsper	Knuckles	167.64	135	NA	right-handed	0	2	0	2	0
Dan	Henderson	Hendo	180.34	185	74	right-handed	32	15	0	47	0.680851064
Luis	Henrique	KLB	187.96	243	74	right-handed	10	5	0	15	0.666666667
Diego	Henrique da Silva	Gaucho	187.96	185	NA	right-handed	8	4	0	12	0.666666667
Danny	Henry	The Hatchet	182.88	145	73	right-handed	12	2	0	14	0.857142857
Ed	Herman	Short Fuse	185.42	205	77	right-handed	24	14	0	38	0.631578947
Dave	Herman		193.04	242	76	right-handed	21	6	0	27	0.777777778
Jack	Hermansson	The Joker	185.42	185	77	right-handed	17	4	0	21	0.80952381
Noe	Hernandez		NA	NA	NA	right-handed	5	5	0	10	0.5
Junior	Hernandez	Hot Handed	175.26	135	69	right-handed	14	6	0	20	0.7
Alexander	Hernandez	The Great	175.26	155	72	right-handed	10	1	0	11	0.909090909
Anthony	Hernandez	Fluffy	182.88	185	75	right-handed	6	0	0	6	1
Paul	Herrera	The Bone Crusher	177.8	185	NA	right-handed	1	1	0	2	0.5
Geane	Herrera	The Revolutionary	165.1	125	66	right-handed	9	3	0	12	0.75
Felice	Herrig	Lil Bulldog	162.56	115	65	right-handed	14	8	0	22	0.636363636
Heath	Herring	The Texas Crazy Horse	193.04	250	78	right-handed	28	14	0	42	0.666666667
Clint	Hester	Headbussa	187.96	205	77	right-handed	11	6	0	17	0.647058824
Conor	Heun	Hurricane	177.8	155	NA	right-handed	9	4	0	13	0.692307692
Jay	Hieron	The Thoroughbred	182.88	170	75	right-handed	23	7	0	30	0.766666667
Richie	Hightower	The Dirty Samurai	172.72	170	NA	right-handed	8	4	0	12	0.666666667
Corey	Hill		193.04	155	80	right-handed	4	4	0	8	0.5
Angela	Hill	Overkill	160.02	115	64	right-handed	8	5	0	13	0.615384615
Branden Lee	Hinkle	The Iron Lion	190.5	235	NA	right-handed	15	11	0	26	0.576923077
Hatsu	Hioki		180.34	145	70	right-handed	27	9	2	38	0.736842105
Alan	Hiro	Yamaniha	165.1	135	NA	right-handed	11	4	4	19	0.684210526
Kuniyoshi	Hironaka		177.8	168	70	right-handed	19	8	0	27	0.703703704
Mizuto	Hirota	Pugnus	170.18	155	67	right-handed	19	10	2	31	0.64516129
Bobby	Hoffman	The Truth	187.96	245	NA	right-handed	36	10	1	47	0.776595745
Sam	Hoger	The Alaskan Assassin	187.96	205	NA	right-handed	10	4	0	14	0.714285714
Kevin	Holland	Trailblazer	190.5	185	81	right-handed	14	4	0	18	0.777777778
Roger	Hollett	The Hulk	180.34	205	70	right-handed	13	5	0	18	0.722222222
Max	Holloway	Blessed	180.34	145	69	right-handed	20	3	0	23	0.869565217
Kurt	Holobaugh		180.34	145	73	right-handed	17	6	0	23	0.739130435
Paddy	Holohan	The Hooligan	177.8	125	69	right-handed	12	2	1	15	0.833333333
Mark	Holst	Boots	182.88	155	NA	right-handed	9	3	0	12	0.75
Scott	Holtzman	Hot Sauce	175.26	155	69	right-handed	12	2	0	14	0.857142857
Sabah	Homasi	The Problem	182.88	170	72	right-handed	11	8	0	19	0.578947368
Mark	Hominick	The Machine	172.72	145	68	right-handed	20	12	0	32	0.625
Satoshi	Honma		185.42	205	NA	right-handed	4	6	3	13	0.423076923
Moti	Horenstein		193.04	230	NA	right-handed	1	6	0	7	0.142857143
Kyoji	Horiguchi		165.1	125	66	right-handed	18	2	0	20	0.9
Jeremy	Horn	Gumby	185.42	185	74	right-handed	88	21	5	114	0.793859649
Chris	Horodecki	The Polish Hammer	175.26	155	69	right-handed	18	3	1	22	0.840909091
Matt	Horwich	Suave	185.42	185	NA	right-handed	26	19	1	46	0.576086957
Jeff	Hougland	Hellbound	170.18	135	68	right-handed	10	6	0	16	0.625
Brian	Houston	B-Hue	187.96	185	78	right-handed	4	2	0	6	0.666666667
Harold	Howard		187.96	240	NA	right-handed	1	3	0	4	0.25
John	Howard	Doomsday	170.18	170	71	right-handed	23	12	0	35	0.657142857
Shane	Howell		172.72	125	69	right-handed	13	9	0	22	0.590909091
Roger	Huerta	El Matador	175.26	155	70	right-handed	21	5	1	27	0.796296296
Jeff	Hughes	Lights Out	187.96	250	78	right-handed	9	1	0	10	0.9
Abongo	Humphrey		180.34	205	NA	right-handed	7	3	0	10	0.7
Mark	Hunt	Super Samoan	177.8	265	72	right-handed	13	14	1	28	0.482142857
Alex	Hunter		175.26	226	NA	right-handed	2	0	0	2	1
Adam	Hunter	Warhammer	185.42	185	73	right-handed	7	1	0	8	0.875
Al	Iaquinta	Raging	175.26	155	70	right-handed	13	4	1	18	0.75
Minoki	Ichihara		170.18	178	NA	right-handed	0	1	0	1	0
Dan	Ige	Dynamite	170.18	145	71	right-handed	9	2	0	11	0.818181818
Valeri	Ignatov		175.26	170	NA	right-handed	1	2	0	3	0.333333333
Sergey	Ignatov		175.26	210	NA	right-handed	0	1	0	1	0
Fabiano	Iha		172.72	155	NA	right-handed	9	5	0	14	0.642857143
Seichi	Ikemoto		180.34	168	NA	right-handed	20	17	5	42	0.535714286
Mikhail	Iloukhine		175.26	205	NA	right-handed	30	11	1	42	0.726190476
Yusuke	Imamura		172.72	220	NA	right-handed	2	6	0	8	0.25
Brad	Imes	Hillbilly Heartthrob	200.66	265	NA	right-handed	13	7	0	20	0.65
Guto	Inocente		190.5	205	77	right-handed	6	4	0	10	0.6
Enson	Inoue	Yamato Damashii	177.8	210	NA	right-handed	12	8	0	20	0.6
Naoki	Inoue		175.26	125	71	right-handed	11	1	0	12	0.916666667
James	Irvin	The Sandman	187.96	205	75	right-handed	15	9	0	24	0.625
Yves	Jabouin	Tiger	170.18	135	68	right-handed	20	11	0	31	0.64516129
Eugene	Jackson	The Wolf	172.72	185	NA	right-handed	15	9	1	25	0.62
Rampage	Jackson	Rampage	185.42	205	73	right-handed	36	11	0	47	0.765957447
Jeremy	Jackson	Scorpion	177.8	170	NA	right-handed	9	5	0	14	0.642857143
Mike	Jackson	The Truth	187.96	170	NA	right-handed	1	1	0	2	0.5
Jason	Jackson	Jah-Son	185.42	170	78	right-handed	7	2	0	9	0.777777778
Dustin	Jacoby		193.04	185	78	right-handed	6	3	0	9	0.666666667
Justin	James		177.8	155	NA	right-handed	13	7	0	20	0.65
Ryan	Janes		190.5	185	76	right-handed	10	3	0	13	0.769230769
Josh	Janousek		180.34	185	73	right-handed	8	1	0	9	0.888888889
Dave	Jansen		175.26	155	73	right-handed	15	3	0	18	0.833333333
Keith	Jardine	The Dean of Mean	187.96	185	76	right-handed	17	10	2	29	0.620689655
Brock	Jardine	The Machine	180.34	170	73	right-handed	9	3	0	12	0.75
Rony	Jason		170.18	145	70	right-handed	15	7	0	22	0.681818182
Joanna	Jedrzejczyk		167.64	125	65	right-handed	15	3	0	18	0.833333333
Steve	Jennum		177.8	215	NA	right-handed	2	3	0	5	0.4
Ryan	Jensen		185.42	185	76	right-handed	15	8	0	23	0.652173913
Kyle	Jensen		175.26	170	NA	right-handed	40	11	2	53	0.773584906
Chanmi	Jeon	Ottogi Girl	165.1	115	67	right-handed	5	2	0	7	0.714285714
Ronald	Jhun	The Machine Gun	180.34	170	NA	right-handed	24	24	2	50	0.5
Art	Jimmerson		185.42	196	NA	right-handed	0	1	0	1	0
Ryan	Jimmo	The Big Deal	185.42	205	73	right-handed	19	5	0	24	0.791666667
Li	Jingliang	The Leech	182.88	170	71	right-handed	16	5	0	21	0.761904762
Brett	Johns	The Pikey	170.18	135	71	right-handed	15	2	0	17	0.882352941
Anthony	Johnson	Rumble	187.96	205	78	right-handed	22	6	0	28	0.785714286
DaMarques	Johnson	Darkness	185.42	170	75	right-handed	18	12	0	30	0.6
Ricky	Johnson		172.72	145	NA	right-handed	5	4	0	9	0.555555556
Lavar	Johnson	Big	193.04	240	82	right-handed	17	7	0	24	0.708333333
Demetrious	Johnson	Mighty Mouse	160.02	125	66	right-handed	27	3	1	31	0.887096774
Kajan	Johnson	Ragin'	180.34	155	75	right-handed	23	14	1	38	0.618421053
Dashon	Johnson	Flyboy	170.18	145	70	right-handed	9	2	0	11	0.818181818
Jordan	Johnson		187.96	205	79	right-handed	10	0	0	10	1
Brian	Johnston		190.5	230	NA	right-handed	5	5	0	10	0.5
Daniel	Jolly	The Werewolf of Texas	185.42	205	75	right-handed	5	2	0	7	0.714285714
Paul	Jones		175.26	199	NA	right-handed	11	1	1	13	0.884615385
Jon	Jones	Bones	193.04	205	84	right-handed	22	1	0	23	0.956521739
Nathan	Jones		210.82	345	NA	right-handed	0	1	0	1	0
Marcus	Jones	The Darkness	198.12	265	NA	right-handed	4	2	0	6	0.666666667
Carlton	Jones		185.42	225	NA	right-handed	1	4	0	5	0.2
Justin	Jones	Lazybones	180.34	185	78	right-handed	9	2	0	11	0.818181818
Jamelle	Jones	The Beast	182.88	205	75	right-handed	7	5	0	12	0.583333333
Antonio	Jones	Doomsday	180.34	185	NA	right-handed	7	1	0	8	0.875
Jocelyn	Jones-Lybarger		170.18	115	64	right-handed	6	4	0	10	0.6
Kevin	Jordan	The Shaman	190.5	245	NA	right-handed	11	9	0	20	0.55
Joe	Jordan		167.64	155	NA	right-handed	49	13	2	64	0.78125
Ivan	Jorge	Batman	175.26	155	73	right-handed	26	5	0	31	0.838709677
Scott	Jorgensen	Young Guns	165.1	135	66	right-handed	15	12	0	27	0.555555556
Jeff	Joslin	The Inferno	182.88	170	NA	right-handed	5	3	0	8	0.625
Jesse	Juarez		185.42	170	NA	right-handed	16	8	0	24	0.666666667
Steve	Judson		180.34	230	NA	right-handed	0	2	0	2	0
Luke	Jumeau	The Jedi	180.34	170	72	right-handed	13	4	0	17	0.764705882
Bu-Kyung	Jung		170.18	154	NA	right-handed	0	4	0	4	0
Chan Sung	Jung	The Korean Zombie	170.18	145	72	right-handed	14	5	0	19	0.736842105
Young Sam	Jung		172.72	139	NA	right-handed	4	4	0	8	0.5
Scott	Junk		185.42	265	NA	right-handed	8	3	1	12	0.708333333
Myles	Jury	Fury	177.8	145	73	right-handed	17	3	0	20	0.85
Cris	Cyborg	Cyborg	172.72	145	68	right-handed	20	1	0	21	0.952380952
Sirwan	Kakai	Zohan	165.1	135	66	right-handed	12	3	0	15	0.8
Bryson	Kamaka		180.34	170	NA	right-handed	12	18	1	31	0.403225806
Martin	Kampmann	The Hitman	182.88	170	72	right-handed	20	7	0	27	0.740740741
Bharat	Kandare	Daring	170.18	135	72	right-handed	5	3	0	8	0.625
Hiromitsu	Kanehara		177.8	200	NA	right-handed	19	24	3	46	0.445652174
Masanori	Kanehara		170.18	135	67	right-handed	25	13	5	43	0.639534884
Ken	Kaneko		182.88	161	NA	right-handed	0	3	0	3	0
Denis	Kang		180.34	185	77	right-handed	34	15	2	51	0.68627451
Kyung	Ho Kang	Mr. Perfect	175.26	135	72	right-handed	14	8	0	22	0.636363636
David	Kaplan	Diamond	170.18	155	NA	right-handed	3	4	0	7	0.428571429
Kai	Kara-France	Don't Blink	165.1	125	66	right-handed	18	7	0	25	0.72
Alex	Karalexis	The Assassin	172.72	155	66	right-handed	10	6	0	16	0.625
Tetsuji	Kato		NA	155	NA	right-handed	20	10	0	30	0.666666667
Brad	Katona	Superman	167.64	135	65	right-handed	9	0	0	9	1
Calvin	Kattar	The Boston Finisher	180.34	145	72	right-handed	19	3	0	22	0.863636364
Sarah	Kaufman		165.1	135	67	right-handed	17	4	0	21	0.80952381
Tatsuya	Kawajiri	The Crusher	170.18	145	69	right-handed	35	10	2	47	0.765957447
Ryo	Kawamura		180.34	205	NA	right-handed	12	6	4	22	0.636363636
Julie	Kedzie		165.1	135	64	right-handed	16	13	0	29	0.551724138
CJ	Keith		182.88	155	NA	right-handed	8	2	0	10	0.8
Chris	Kelades	The Greek Assassin	170.18	125	68	right-handed	9	3	0	12	0.75
Mayana	Kellem		165.1	135	NA	right-handed	7	1	0	8	0.875
Paul	Kelly		175.26	155	70	right-handed	12	4	0	16	0.75
Song	Kenan	The Assassin	182.88	170	71	right-handed	14	5	0	19	0.736842105
Tim	Kennedy		180.34	185	74	right-handed	18	6	0	24	0.75
Steve	Kennedy	The Steamrolla	180.34	170	71	right-handed	22	8	0	30	0.733333333
Jeremy	Kennedy	JBC	180.34	145	71	right-handed	11	1	0	12	0.916666667
Aurelijus	Kerpe		NA	NA	NA	right-handed	11	16	0	27	0.407407407
Will	Kerr		177.8	155	69	right-handed	9	3	0	12	0.75
Rustam	Khabilov	Tiger	172.72	155	73	right-handed	23	3	0	26	0.884615385
Adam	Khaliev		182.88	170	NA	right-handed	6	0	0	6	1
Sergei	Kharitonov		182.88	245	NA	right-handed	18	5	0	23	0.782608696
Alfred	Khashakyan	The Fearless	172.72	135	70	right-handed	8	3	0	11	0.727272727
Akira	Kikuchi		172.72	155	NA	right-handed	16	4	0	20	0.8
Katsunori	Kikuno		172.72	145	66	right-handed	23	8	2	33	0.727272727
Sanae	Kikuta		175.26	200	NA	right-handed	30	7	3	40	0.7875
Jacob	Kilburn	The Killer	175.26	145	71	right-handed	6	1	0	7	0.857142857
Jin Oh	Kim		175.26	205	NA	right-handed	0	3	0	3	0
Dae Won	Kim		180.34	180	NA	right-handed	11	6	0	17	0.647058824
Jong Won	Kim		170.18	139	NA	right-handed	0	1	0	1	0
Jong Man	Kim	Special Force	170.18	139	NA	right-handed	22	11	3	36	0.652777778
Dong Hyun	Kim	Maestro	180.34	155	70	right-handed	16	8	3	27	0.648148148
Ji Yeon	Kim	Firefist	170.18	125	72	right-handed	8	2	2	12	0.75
Rob	Kimmons	The Rosedale Reaper	177.8	185	73	right-handed	24	8	0	32	0.75
Dustin	Kimura	The Diamond	170.18	135	71	right-handed	12	3	0	15	0.8
Taiei	Kin		180.34	185	NA	right-handed	4	3	0	7	0.571428571
Kyle	Kingsbury	Kingsbu	193.04	205	76	right-handed	11	6	0	17	0.647058824
Yurij	Kiseliov	Playboy	172.72	185	NA	right-handed	5	3	0	8	0.625
Justine	Kish		165.1	125	64	right-handed	6	2	0	8	0.75
Stefan	Klever		NA	185	NA	right-handed	6	1	0	7	0.857142857
Drakkar	Klose		175.26	155	70	right-handed	9	1	1	11	0.863636364
Michael	Knaap	Hammer	187.96	220	NA	right-handed	18	20	3	41	0.475609756
Kevin	Knabjian		177.8	170	NA	right-handed	10	6	1	17	0.617647059
Jason	Knight	The Kid	177.8	145	71	right-handed	20	6	0	26	0.769230769
Kelly	Kobold	Blood Red	167.64	135	NA	right-handed	17	3	1	21	0.833333333
Brad	Kohler		175.26	220	NA	right-handed	11	14	0	25	0.44
Charlie	Kohler		175.26	155	NA	right-handed	8	4	1	13	0.653846154
Tsuyoshi	Kohsaka	TK	180.34	225	NA	right-handed	26	18	2	46	0.586956522
John	Kolosci		180.34	185	NA	right-handed	15	8	0	23	0.652173913
Syuri	Kondo		162.56	115	66	right-handed	6	2	0	8	0.75
Cheick	Kongo		193.04	240	82	right-handed	29	9	2	40	0.75
Andrei	Kopylov		187.96	265	NA	right-handed	5	10	0	15	0.333333333
Josh	Koscheck		177.8	170	73	right-handed	19	10	0	29	0.655172414
Iouri	Kotchkine		187.96	235	NA	right-handed	7	4	1	12	0.625
Matt	Kovacs	300	182.88	244	NA	right-handed	6	7	0	13	0.461538462
Karolina	Kowalkiewicz		160.02	115	64	right-handed	13	3	0	16	0.8125
James	Krause	The	187.96	170	73	right-handed	25	8	0	33	0.757575758
Pascal	Krauss	Panzer	185.42	170	72	right-handed	11	2	0	13	0.846153846
Rene	Kronvold		172.72	170	NA	right-handed	5	1	0	6	0.833333333
Nikita	Krylov	The Miner	190.5	205	77	right-handed	25	6	0	31	0.806451613
Junya	Kudo		NA	135	NA	right-handed	8	4	2	14	0.642857143
Michael	Kuiper		182.88	185	73	right-handed	12	3	0	15	0.8
Anton	Kuivanen		172.72	155	72	right-handed	17	6	0	23	0.739130435
Aleksei	Kunchenko		172.72	170	70	right-handed	20	0	0	20	1
Keigo	Kunihara		182.88	235	NA	right-handed	3	2	0	5	0.6
Kiichi	Kunimoto	Strasser	177.8	170	71	right-handed	18	7	2	27	0.703703704
Yana	Kunitskaya	Foxy	167.64	135	68	right-handed	11	4	0	15	0.733333333
Leo	Kuntz	The Lion	177.8	155	74	right-handed	17	3	1	21	0.833333333
Tsuyoshi	Kurihara		177.8	185	NA	right-handed	6	7	2	15	0.466666667
Eldari	Kurtanidze		167.64	235	NA	right-handed	0	1	0	1	0
Lina	Kvokov		175.26	135	NA	right-handed	0	3	0	3	0
Mike	Kyle	MAK	193.04	205	77	right-handed	19	9	1	29	0.672413793
Achmed	Labasanov		190.5	215	NA	right-handed	8	5	0	13	0.615384615
Aspen	Ladd		167.64	135	66	right-handed	7	0	0	7	1
Noad	Lahat	Neo	175.26	145	69	right-handed	9	2	0	11	0.818181818
Tina	Lahdemaki	Jelly Bean	157.48	115	62	right-handed	5	1	0	6	0.833333333
Tim	Lajcik	The Bohemian	185.42	225	NA	right-handed	7	6	1	14	0.535714286
Todd	Lally		170.18	145	NA	right-handed	2	1	0	3	0.666666667
Sean	Lally	The Unpredictable One	182.88	170	74	right-handed	8	2	0	10	0.8
Ricardo	Lamas	The Bully	172.72	145	71	right-handed	19	7	0	26	0.730769231
Jason	Lambert	The Punisher	190.5	185	75	right-handed	25	12	0	37	0.675675676
Jose	Landi-Jons	Pele	180.34	170	NA	right-handed	27	14	0	41	0.658536585
Austen	Lane		198.12	245	80	right-handed	4	1	0	5	0.8
Lina	Lansberg	Elbow Queen	170.18	135	65	right-handed	8	4	0	12	0.666666667
Chad	Laprise	The Disciple	177.8	170	71	right-handed	14	4	0	18	0.777777778
Icho	Larenas		190.5	235	NA	right-handed	5	4	0	9	0.555555556
Lorenz	Larkin	The Monsoon	180.34	170	72	right-handed	18	5	0	23	0.782608696
Jeremy	Larsen		177.8	145	70	right-handed	8	5	0	13	0.615384615
Bobby	Lashley		190.5	255	78	right-handed	7	1	0	8	0.875
Ilir	Latifi	The Sledgehammer	177.8	205	73	right-handed	15	5	0	20	0.75
Jenel	Lausa	The Demolition Man	165.1	125	68	right-handed	7	5	0	12	0.583333333
Joe	Lauzon	J-Lau	177.8	155	71	right-handed	27	16	0	43	0.627906977
Dan	Lauzon	The Upgrade	177.8	155	NA	right-handed	15	4	0	19	0.789473684
Justin	Lawrence	The American Kidd	172.72	145	67	right-handed	5	2	0	7	0.714285714
Eric	Lawson		182.88	185	NA	right-handed	9	4	0	13	0.692307692
Valmir	Lazaro	Bidu	182.88	155	73	right-handed	13	4	0	17	0.764705882
Thanh	Le		175.26	145	74	right-handed	6	1	0	7	0.857142857
Mickael	Lebout	Ragnar	180.34	155	73	right-handed	14	5	1	20	0.725
Stephen	Ledbetter		175.26	145	NA	right-handed	8	3	0	11	0.727272727
Justin	Ledet	El Blanco	193.04	205	80	right-handed	9	1	0	10	0.9
David	Lee		177.8	155	NA	right-handed	9	7	0	16	0.5625
Eun Soo	Lee		185.42	215	NA	right-handed	15	3	0	18	0.833333333
Tae Hyun	Lee		198.12	295	NA	right-handed	1	2	0	3	0.333333333
Tommy	Lee		170.18	145	NA	right-handed	25	6	0	31	0.806451613
Matt	Lee		180.34	155	NA	right-handed	13	10	1	24	0.5625
Imani	Lee		NA	NA	NA	right-handed	2	3	0	5	0.4
Vaughan	Lee		167.64	125	66	right-handed	14	11	1	26	0.557692308
Kevin	Lee	The Motown Phenom	175.26	155	77	right-handed	17	3	0	20	0.85
Rocky	Lee		175.26	145	68	right-handed	3	2	0	5	0.6
Andrea	Lee	KGB	167.64	125	69	right-handed	9	2	0	11	0.818181818
Cheyden	Leialoha	Steadfast	172.72	135	73	right-handed	6	0	0	6	1
Thales	Leites		185.42	185	78	right-handed	28	9	0	37	0.756756757
Stefan	Leko	Blitz	187.96	215	NA	right-handed	0	3	0	3	0
Gabe	Lemley		172.72	155	NA	right-handed	13	9	0	22	0.590909091
Jesse	Lennox	The Ox	175.26	170	72	right-handed	15	3	0	18	0.833333333
Jean Francois	Lenogue		182.88	185	NA	right-handed	15	14	3	32	0.515625
Nik	Lentz	The Carny	172.72	155	68	right-handed	31	9	2	42	0.761904762
Anthony	Leone		167.64	135	NA	right-handed	9	5	0	14	0.642857143
Kimo	Leopoldo		190.5	235	NA	right-handed	10	7	1	18	0.583333333
Brock	Lesnar		190.5	265	81	right-handed	5	3	0	8	0.625
Frank	Lester		180.34	170	NA	right-handed	6	6	0	12	0.5
Valerie	Letourneau	Trouble	170.18	115	68	right-handed	8	6	0	14	0.571428571
Justin	Levens	The Executioner	180.34	185	NA	right-handed	9	8	0	17	0.529411765
Derrick	Lewis	The Black Beast	190.5	260	79	right-handed	21	6	0	27	0.777777778
Bevon	Lewis		190.5	185	79	right-handed	5	0	0	5	1
Jess	Liaudin	The Joker	175.26	170	72	right-handed	19	11	0	30	0.633333333
Chuck	Liddell	The Iceman	187.96	205	76	right-handed	21	8	0	29	0.724137931
Zach	Light		172.72	170	NA	right-handed	8	11	0	19	0.421052632
Chris	Liguori		175.26	185	NA	right-handed	13	9	0	22	0.590909091
Donnie	Liles		175.26	170	NA	right-handed	13	5	0	18	0.722222222
Jae Suk	Lim		175.26	170	NA	right-handed	15	5	0	20	0.75
Hyun Gyu	Lim	The Ace	190.5	170	77	right-handed	13	7	1	21	0.642857143
Juliana	Lima	Ju Thai	165.1	115	65	right-handed	9	5	0	14	0.642857143
Dhiego	Lima		187.96	170	74	right-handed	15	7	0	22	0.681818182
Mabelly	Lima		157.48	135	NA	right-handed	7	1	0	8	0.875
John	Lineker	Hands of Stone	160.02	135	67	right-handed	31	8	0	39	0.794871795
Lucio	Linhares		187.96	185	NA	right-handed	15	7	0	22	0.681818182
Dean	Lister	The Boogeyman	185.42	185	75	right-handed	11	7	0	18	0.611111111
Brian	Lo-A-Njoe		170.18	155	NA	right-handed	6	9	3	18	0.416666667
John	Lober	The Machine	180.34	199	NA	right-handed	5	9	4	18	0.388888889
Sean	Loeffler	The Destroyer	190.5	185	NA	right-handed	25	5	0	30	0.833333333
David	Loiseau	The Crow	182.88	185	76	right-handed	20	10	0	30	0.666666667
Thomas	Longacre		175.26	145	NA	right-handed	6	1	0	7	0.857142857
Steve	Lopez		180.34	155	NA	right-handed	12	6	1	19	0.657894737
Federico	Lopez	Kiko	162.56	139	NA	right-handed	5	5	0	10	0.5
Jorge	Lopez		177.8	170	NA	right-handed	11	3	0	14	0.785714286
Nate	Loughran		187.96	185	NA	right-handed	9	1	0	10	0.9
Ian	Loveland	The Barn Owl	172.72	145	NA	right-handed	14	9	0	23	0.608695652
Jakob	Lovstad	The Striking Viking	190.5	205	NA	right-handed	11	4	0	15	0.733333333
Joe	Lowry		177.8	155	72	right-handed	8	1	0	9	0.888888889
Duane	Ludwig	Bang	177.8	170	70	right-handed	29	14	0	43	0.674418605
Mike	Lullo		172.72	145	NA	right-handed	8	3	0	11	0.727272727
Alexandru	Lungu		182.88	385	NA	right-handed	8	2	0	10	0.8
Vicente	Luque	The Silent Assassin	180.34	170	75	right-handed	14	6	1	21	0.69047619
Travis	Lutter	The Serial Killer	180.34	185	75	right-handed	10	6	0	16	0.625
Stevie	Lynch		177.8	170	NA	right-handed	5	2	0	7	0.714285714
Adam	Lynn		177.8	155	NA	right-handed	17	8	0	25	0.68
Chris	Lytle	Lights Out	180.34	170	68	right-handed	31	18	5	54	0.62037037
William	Patolino	Patolino	180.34	170	75	right-handed	8	3	0	11	0.727272727
Jason	MacDonald	The Athlete	190.5	185	80	right-handed	26	16	0	42	0.619047619
Rob	MacDonald	Maximus	190.5	205	78	right-handed	5	4	0	9	0.555555556
Rory	MacDonald	Red King	182.88	170	76	right-handed	18	4	0	22	0.818181818
Jon	Koppenhaver	War Machine	180.34	170	NA	right-handed	11	4	0	15	0.733333333
Reza	Madadi	Mad Dog	180.34	155	72	right-handed	14	6	0	20	0.7
Ryan	Madigan		182.88	170	NA	right-handed	5	3	0	8	0.625
Jon	Madsen		182.88	240	72	right-handed	7	1	0	8	0.875
Leonardo	Mafra	Macarrao	177.8	155	70	right-handed	12	3	0	15	0.8
Vinny	Magalhaes	Pezao	190.5	205	79	right-handed	11	7	0	18	0.611111111
Caio	Magalhaes	Hellboy	185.42	185	73	right-handed	9	3	0	12	0.75
Bernardo	Magalhaes	Trekko	175.26	155	65	right-handed	11	3	0	14	0.785714286
Brandon	Magana		NA	170	NA	right-handed	6	2	0	8	0.75
Neil	Magny		190.5	170	80	right-handed	21	8	0	29	0.724137931
Ibragim	Magomedov		182.88	250	NA	right-handed	22	7	1	30	0.75
Rashid	Magomedov	Goretz	175.26	155	70	right-handed	20	2	0	22	0.909090909
Ruslan	Magomedov	Leopard	190.5	242	78	right-handed	14	1	0	15	0.933333333
Zabit	Magomedsharipov		185.42	145	73	right-handed	16	1	0	17	0.941176471
Bill	Mahood	The Butcher	190.5	200	NA	right-handed	20	7	1	28	0.732142857
Jennifer	Maia		162.56	125	64	right-handed	15	5	1	21	0.738095238
Levan	Makashvili	The Hornet	172.72	145	68	right-handed	10	2	1	13	0.807692308
John	Makdessi	The Bull	172.72	155	68	right-handed	16	6	0	22	0.727272727
Islam	Makhachev		177.8	155	70	right-handed	16	1	0	17	0.941176471
Fabio	Maldonado	Caipira de Aco	185.42	205	75	right-handed	22	9	0	31	0.709677419
Carl	Malenko		180.34	200	NA	right-handed	6	4	0	10	0.6
Troy	Mandaloniz	Rude Boy	175.26	170	NA	right-handed	3	2	0	5	0.6
Melvin	Manhoef	Marvelous	175.26	185	NA	right-handed	25	9	1	35	0.728571429
Jon	Manley		185.42	170	75	right-handed	7	3	0	10	0.7
Chris	Manuel		175.26	135	NA	right-handed	8	3	2	13	0.692307692
Jimi	Manuwa	Poster Boy	185.42	205	79	right-handed	17	5	0	22	0.772727273
Cristiano	Marcello		175.26	155	72	right-handed	13	6	0	19	0.684210526
Jose	Maria	No Chance	165.1	125	NA	right-handed	33	5	0	38	0.868421053
Ronny	Markes		185.42	185	75	right-handed	14	3	0	17	0.823529412
Rory	Markham		182.88	170	71	right-handed	16	6	0	22	0.727272727
Randa	Markos	Quiet Storm	162.56	115	63	right-handed	8	7	1	16	0.53125
Christina	Marks		170.18	125	69	right-handed	8	9	0	17	0.470588235
Nate	Marquardt	The Great	182.88	185	74	right-handed	38	19	2	59	0.661016949
Julian	Marquez	The Cuban Missle Crisis	187.96	185	75	right-handed	7	2	0	9	0.777777778
Carmelo	Marrero	The Fury	182.88	205	73	right-handed	14	5	0	19	0.736842105
John	Marsh		182.88	265	NA	right-handed	8	7	0	15	0.533333333
Eliot	Marshall	Fire	187.96	205	77	right-handed	10	4	0	14	0.714285714
Doug	Marshall	The Rhino	177.8	205	NA	right-handed	13	5	0	18	0.722222222
Jack	Marshman	The Hammer	182.88	185	73	right-handed	22	8	0	30	0.733333333
Terry	Martin		172.72	185	71	right-handed	22	9	0	31	0.709677419
Anthony Rocco	Martin		182.88	170	73	right-handed	15	4	0	19	0.789473684
Rainy	Martinez		182.88	199	NA	right-handed	0	2	0	2	0
Danny	Martinez	The Gremlin	167.64	125	67	right-handed	18	7	0	25	0.72
Wagner da Conceicao	Martins	Zuluzinho	200.66	390	NA	right-handed	8	7	0	15	0.533333333
Bristol	Marunde		185.42	170	71	right-handed	12	9	0	21	0.571428571
Shoji	Maruyama		170.18	139	NA	right-handed	10	7	1	18	0.583333333
Jameel	Massouh		177.8	145	72	right-handed	26	9	0	35	0.742857143
Tiffany	Masters	Rainbow Renegade	160.02	115	65	right-handed	2	1	0	3	0.666666667
Jorge	Masvidal	Gamebred	180.34	170	74	right-handed	32	13	0	45	0.711111111
Tateki	Matsuda	Tech	170.18	125	65	right-handed	10	7	0	17	0.588235294
Daijiro	Matsui		175.26	200	NA	right-handed	12	24	5	41	0.353658537
Naoki	Matsushita		167.64	155	NA	right-handed	12	15	11	38	0.460526316
Jake	Matthews	The Celtic Kid	180.34	170	73	right-handed	14	4	0	18	0.777777778
Claudio	Mattos	Popeye	NA	185	NA	right-handed	5	4	0	9	0.555555556
John	Matua		187.96	400	NA	right-handed	1	4	0	5	0.2
Vladimir	Matyushenko	The Janitor	182.88	205	74	right-handed	26	7	0	33	0.787878788
Elaina	Maxwell	Beef	172.72	145	NA	right-handed	6	4	0	10	0.6
Don'Tale	Mayes	King Kong	198.12	260	82	right-handed	4	2	0	6	0.666666667
Gray	Maynard		175.26	155	70	right-handed	14	8	1	23	0.630434783
Scott	McAfee		172.72	155	NA	right-handed	10	4	0	14	0.714285714
Bobby	McAndrews		NA	NA	NA	right-handed	1	3	0	4	0.25
Michael	McBride		185.42	155	75	right-handed	8	3	0	11	0.727272727
Ian	McCall	Uncle Creepy	165.1	125	64	right-handed	13	5	1	19	0.710526316
Molly	McCann	Meatball	162.56	125	62	right-handed	7	2	0	9	0.777777778
Charles	McCarthy	Chainsaw	177.8	185	71	right-handed	10	5	0	15	0.666666667
Sean	McCorkle		200.66	265	81	right-handed	13	2	0	15	0.866666667
Kris	McCray	Savage	182.88	170	76	right-handed	6	3	0	9	0.666666667
Rob	McCullough	Razor	175.26	155	69	right-handed	19	8	0	27	0.703703704
Justin	McCully	The Insane One	185.42	225	73	right-handed	10	5	2	17	0.647058824
Michael	McDonald	The Black Sniper	180.34	205	NA	right-handed	1	1	0	2	0.5
Michael	McDonald	Mayday	175.26	135	70	right-handed	17	4	0	21	0.80952381
Justin	McElfresh		198.12	205	NA	right-handed	6	4	0	10	0.6
Gan	McGee	The Giant	208.28	265	NA	right-handed	13	5	0	18	0.722222222
Court	McGee	The Crusher	180.34	170	75	right-handed	20	7	0	27	0.740740741
Kelly	Velasco	Killer	175.26	135	NA	right-handed	2	1	0	3	0.666666667
Ryan	McGivern		182.88	185	NA	right-handed	13	7	0	20	0.65
Jack	McGlaughlin		NA	NA	NA	right-handed	1	4	0	5	0.2
Greg	McIntyre		177.8	155	NA	right-handed	6	4	0	10	0.6
Tim	McKenzie		182.88	185	74	right-handed	13	8	0	21	0.619047619
Sara	McMann		167.64	135	66	right-handed	11	5	0	16	0.6875
Tim	Means	The Dirty Bird	187.96	170	75	right-handed	28	10	1	39	0.730769231
Yancy	Medeiros	The Kid	177.8	170	75	right-handed	15	5	0	20	0.75
Anistavio	Medeiros	Gasparzinho	167.64	145	NA	right-handed	15	8	0	23	0.652173913
Miika	Mehmet		NA	205	NA	right-handed	3	4	0	7	0.428571429
Jordan	Mein	Young Gun	182.88	170	73	right-handed	31	12	0	43	0.720930233
Brian	Melancon		172.72	170	72	right-handed	7	3	0	10	0.7
Gilbert	Melendez	El Nino	175.26	145	73	right-handed	22	7	0	29	0.75862069
Chad	Mendes	Money	167.64	145	66	right-handed	18	4	0	22	0.818181818
Augusto	Mendes	Tanquinho	167.64	135	65	right-handed	6	2	0	8	0.75
Alonzo	Menifield		182.88	205	76	right-handed	6	0	0	6	1
Ivan	Menjivar	The Pride of El Salvador	167.64	145	64	right-handed	25	12	0	37	0.675675676
Dave	Menne	The Warrior	177.8	170	NA	right-handed	44	16	2	62	0.725806452
Steve	Mensing	The Machine	180.34	185	NA	right-handed	7	11	2	20	0.4
Joe	Merritt	Joey Slash	182.88	170	73	right-handed	6	1	0	7	0.857142857
Jeremiah	Metcalf		185.42	185	NA	right-handed	13	7	0	20	0.65
Yaotzin	Meza		175.26	145	74	right-handed	21	11	0	32	0.65625
Guy	Mezger		185.42	200	NA	right-handed	30	14	2	46	0.673913043
David	Michaud	BullDawg	175.26	155	72	right-handed	8	2	0	10	0.8
Chris	Mickle		175.26	145	NA	right-handed	28	16	2	46	0.630434783
Kristof	Midoux	The Hurricane	185.42	220	NA	right-handed	6	10	0	16	0.375
Bojan	Mihajlovic		180.34	205	73	right-handed	10	6	0	16	0.625
Billy	Miles	The Kid	177.8	170	NA	right-handed	2	2	0	4	0.5
Pat	Miletich	The Croatian Sensation	177.8	170	NA	right-handed	29	7	2	38	0.789473684
Curtis	Millender	Curtious	187.96	170	76	right-handed	16	3	0	19	0.842105263
Phillip	Miller		180.34	185	NA	right-handed	16	0	0	16	1
Jason	Miller	Mayhem	185.42	185	72	right-handed	34	10	0	44	0.772727273
Dan	Miller		185.42	185	74	right-handed	14	8	0	22	0.636363636
Cole	Miller	Magrinho	185.42	145	74	right-handed	21	11	0	32	0.65625
Micah	Miller	Maverick	182.88	145	NA	right-handed	17	4	0	21	0.80952381
Che	Mills	Beautiful	185.42	170	76	right-handed	15	5	0	20	0.75
Adam	Milstead	The Prototype	190.5	205	76	right-handed	8	2	0	10	0.8
Alberto	Mina	Soldier of God	182.88	170	77	right-handed	13	1	0	14	0.928571429
Ikuhisa	Minowa	Minowaman	175.26	181	NA	right-handed	51	32	8	91	0.604395604
Stipe	Miocic		193.04	240	80	right-handed	18	3	0	21	0.857142857
Mario	Miranda		190.5	185	74	right-handed	12	3	0	15	0.8
Vitor	Miranda	Lex Luthor	185.42	185	77	right-handed	13	7	0	20	0.65
Damir	Mirenic	Wolf	182.88	185	NA	right-handed	8	4	0	12	0.666666667
Kazuo	Misaki	Hitman	172.72	183	NA	right-handed	24	11	2	37	0.675675676
Felix Lee	Mitchell		NA	NA	NA	right-handed	2	7	0	9	0.222222222
David	Mitchell	Daudi	182.88	170	76	right-handed	12	4	0	16	0.75
Danny	Mitchell	The Cheesecake Assassin	187.96	170	74	right-handed	14	6	1	21	0.69047619
Maurice	Mitchell	The AK Kid	175.26	145	NA	right-handed	11	1	0	12	0.916666667
Roman	Mitichyan		177.8	170	NA	right-handed	7	3	0	10	0.7
Hiromitsu	Miura		175.26	170	71	right-handed	9	6	0	15	0.6
Kazuyuki	Miyata		172.72	139	NA	right-handed	11	8	0	19	0.578947368
Takeya	Mizugaki		170.18	135	68	right-handed	21	11	2	34	0.647058824
Bobby	Moffett	The Wolfman	177.8	145	74	right-handed	14	3	0	17	0.823529412
Nate	Mohr		175.26	155	72	right-handed	9	7	0	16	0.5625
Thiago	Moises		175.26	155	70	right-handed	11	3	0	14	0.785714286
Suman	Mokhtarian		177.8	145	67	right-handed	8	1	0	9	0.888888889
Rudyard	Moncayo		177.8	195	NA	right-handed	0	3	0	3	0
Hidetaka	Monma		182.88	168	NA	right-handed	17	10	4	31	0.612903226
Jeff	Monson	The Snowman	175.26	247	74	right-handed	43	12	1	56	0.776785714
Augusto	Montano	Dodger	185.42	170	73	right-handed	15	3	0	18	0.833333333
Erick	Montano	Perry	182.88	170	73	right-handed	8	5	0	13	0.615384615
Homer	Moore	The Rock	177.8	205	NA	right-handed	25	9	2	36	0.722222222
Sergio	Moraes	The Panther	182.88	170	72	right-handed	14	4	1	19	0.763157895
Marlon	Moraes	Magic	167.64	135	67	right-handed	21	5	1	27	0.796296296
John	Moraga	Chicano	167.64	125	66	right-handed	19	7	0	26	0.730769231
Ricardo	Morais	The Mutant	203.2	270	NA	right-handed	10	4	1	15	0.7
Albert	Morales	The Warrior	175.26	135	72	right-handed	7	4	1	12	0.625
Vince	Morales	Vandetta	170.18	135	70	right-handed	8	3	0	11	0.727272727
Christian	Morecraft		198.12	260	81	right-handed	7	3	0	10	0.7
Richardson	Moreira	Rick Monstro	187.96	185	72	right-handed	7	4	0	11	0.636363636
Gisele	Moreira	Gi	167.64	135	NA	right-handed	7	3	0	10	0.7
Jesse	Moreng	Arturo	170.18	145	NA	right-handed	9	1	0	10	0.9
Brandon	Moreno	The Assassin Baby	170.18	125	70	right-handed	14	5	0	19	0.736842105
Sammy	Morgan	The Squeeze	177.8	170	NA	right-handed	18	12	0	30	0.6
Alex	Morono	The Great White	180.34	170	72	right-handed	15	5	0	20	0.75
Maryna	Moroz	Iron Lady	170.18	115	67	right-handed	8	3	0	11	0.727272727
Brad	Morris		187.96	205	NA	right-handed	10	6	0	16	0.625
Scott	Morris		177.8	210	NA	right-handed	2	1	0	3	0.666666667
Anthony	Morrison	Cheesesteak	170.18	145	NA	right-handed	16	10	0	26	0.615384615
Harry	Moskowitz	Dirty	195.58	275	NA	right-handed	6	12	0	18	0.333333333
Gegard	Mousasi		187.96	185	76	right-handed	42	6	2	50	0.86
Jamie	Moyle		154.94	115	65	right-handed	4	3	0	7	0.571428571
Lauren	Mueller	Princess Tiger	165.1	125	67	right-handed	5	1	0	6	0.833333333
Belal	Muhammad	Remember the Name	180.34	170	72	right-handed	14	2	0	16	0.875
Quinn	Mulhern		190.5	155	76	right-handed	18	4	0	22	0.818181818
James	Mulheron	The Juggernaut	177.8	243	73	right-handed	11	2	0	13	0.846153846
Pedro	Munhoz	The Young Punisher	167.64	135	64	right-handed	17	3	0	20	0.85
Mark	Munoz	The Filipino Wrecking Machine	182.88	185	72	right-handed	14	6	0	20	0.7
Kazunari	Murakami		185.42	220	NA	right-handed	5	5	0	10	0.5
Ryuichi	Murata		172.72	183	NA	right-handed	8	3	1	12	0.708333333
Ian	Murphy		185.42	185	NA	right-handed	1	1	0	2	0.5
Jon	Murphy	Man of Faith	190.5	260	NA	right-handed	6	4	0	10	0.6
Lauren	Murphy	Lucky	170.18	125	67	right-handed	10	4	0	14	0.714285714
Lee	Murray	Lightning	190.5	185	NA	right-handed	8	2	1	11	0.772727273
Khalid	Murtazaliev		182.88	185	76	right-handed	14	2	0	16	0.875
Nico	Musoke	Nico	182.88	170	75	right-handed	13	5	0	18	0.722222222
Andre	Mussi		190.5	242	NA	right-handed	10	5	0	15	0.666666667
Magomed	Mustafaev		172.72	155	71	right-handed	13	2	0	15	0.866666667
Max	Mustaki	Mad	182.88	155	NA	right-handed	6	2	0	8	0.75
Elvis	Mutapcic	The King	182.88	185	72	right-handed	15	5	1	21	0.738095238
Ho Bae	Myeon		180.34	168	NA	right-handed	12	5	1	18	0.694444444
Yuji	Nagata		182.88	225	NA	right-handed	0	2	0	2	0
Greg	Nagy		185.42	210	NA	right-handed	1	3	0	4	0.25
Yukiya	Naito		185.42	205	NA	right-handed	15	6	2	23	0.695652174
Andrews	Nakahara		185.42	185	NA	right-handed	3	2	2	7	0.571428571
Rin	Nakai		154.94	135	60	right-handed	16	2	1	19	0.868421053
Kazuhiro	Nakamura	Kaz	180.34	205	70	right-handed	15	11	0	26	0.576923077
Daisuke	Nakamura		170.18	154	NA	right-handed	24	13	1	38	0.644736842
Yui Chul	Nam	The Korean Bulldozer	175.26	145	69	right-handed	18	6	1	25	0.74
Rose	Namajunas	Thug	165.1	115	65	right-handed	9	3	0	12	0.75
Yasuhito	Namekawa		175.26	205	NA	right-handed	25	16	4	45	0.6
Nad	Narimani	Smiler	172.72	145	70	right-handed	12	2	0	14	0.857142857
Fabio	Nascimento	Negao	177.8	185	NA	right-handed	11	5	0	16	0.6875
Allan	Nascimento	Puro Osso	175.26	125	NA	right-handed	17	4	0	21	0.80952381
Bobby	Nash	Nashty	182.88	170	74	right-handed	8	4	0	12	0.666666667
Reza	Nasri		180.34	205	NA	right-handed	2	1	0	3	0.666666667
Rafael	Natal	Sapo	182.88	185	76	right-handed	21	9	1	31	0.693548387
Stanislav	Nedkov	Stucky	180.34	205	71	right-handed	12	2	0	14	0.857142857
Josh	Neer	The Dentist	180.34	170	72	right-handed	33	13	1	47	0.712765957
Steve	Nelmark	The Sandman	182.88	240	NA	right-handed	2	1	0	3	0.666666667
Roy	Nelson	Big Country	182.88	263	72	right-handed	23	14	0	37	0.621621622
Mario	Neto	Sukata	182.88	229	NA	right-handed	11	5	0	16	0.6875
Antonio Braga	Neto		190.5	185	77	right-handed	9	3	0	12	0.75
Carlos	Newton	The Ronin	175.26	170	NA	right-handed	16	14	0	30	0.533333333
Francis	Ngannou	The Predator	193.04	250	83	right-handed	12	3	0	15	0.8
Alex	Nicholson	The Spartan	193.04	185	81	right-handed	7	4	0	11	0.636363636
Mike	Nickels		193.04	205	NA	right-handed	9	5	0	14	0.642857143
Jaimee	Nievera	Queenie	165.1	125	NA	right-handed	7	3	0	10	0.7
Tom	Niinimaki	Stoneface	175.26	145	69	right-handed	21	8	1	30	0.716666667
Ramsey	Nijem		180.34	155	75	right-handed	10	6	0	16	0.625
Mats	Nilsson		185.42	170	74	right-handed	11	4	1	16	0.71875
Soichi	Nishida		180.34	320	NA	right-handed	5	10	1	16	0.34375
Yosuke	Nishijima		175.26	205	NA	right-handed	0	5	0	5	0
Anthony	Njokuani	The Assassin	185.42	155	75	right-handed	16	9	0	25	0.64
Minotauro	Nogueira	Minotauro	190.5	240	77	right-handed	34	10	1	45	0.766666667
Alexandre Franca	Nogueira	Pequeno	170.18	145	NA	right-handed	13	6	2	21	0.666666667
KJ	Noons	King	177.8	155	72	right-handed	12	8	0	20	0.6
Sage	Northcutt	Super	182.88	170	71	right-handed	11	2	0	13	0.846153846
Scott	Norton	Hollywood	177.8	170	NA	right-handed	7	1	0	8	0.875
Jason	Novelli	Pepsi	182.88	155	75	right-handed	11	3	1	15	0.766666667
Phillipe	Nover	The Filipino Assassin	175.26	145	72	right-handed	12	8	1	21	0.595238095
Diego	Nunes	The Gun	167.64	145	67	right-handed	18	4	0	22	0.818181818
Amanda	Nunes	Lioness	172.72	135	69	right-handed	16	4	0	20	0.8
Khabib	Nurmagomedov	The Eagle	177.8	155	70	right-handed	27	0	0	27	1
Said	Nurmagomedov		172.72	125	70	right-handed	12	1	0	13	0.923076923
Jake	O'Brien	Irish	190.5	205	76	right-handed	13	4	0	17	0.764705882
TJ	O'Brien	The Spider	187.96	155	NA	right-handed	16	5	0	21	0.761904762
Sean	O'Connell	The Real OC	185.42	205	74	right-handed	17	9	0	26	0.653846154
Sean	O'Haire		195.58	270	NA	right-handed	4	2	0	6	0.666666667
Brendan	O'Reilly	Badger	170.18	170	69	right-handed	6	3	0	9	0.666666667
Nobuhiro	Obiya		172.72	145	NA	right-handed	12	5	1	18	0.694444444
Richard	Odoms	The Black Eagle	195.58	265	82	right-handed	8	1	0	9	0.888888889
Volkan	Oezdemir	No Time	187.96	205	75	right-handed	15	3	0	18	0.833333333
Naoya	Ogawa		193.04	255	NA	right-handed	7	2	0	9	0.777777778
Andy	Ogle	The Little Axe	172.72	145	69	right-handed	9	6	0	15	0.6
Michiyoshi	Ohara		177.8	205	NA	right-handed	0	2	0	2	0
Koji	Oishi		172.72	170	NA	right-handed	21	8	8	37	0.675675676
Takayuki	Okada	Giant Ochiai	185.42	290	NA	right-handed	3	3	2	8	0.5
Kazuki	Okubo		180.34	175	NA	right-handed	7	9	0	16	0.4375
Aleksei	Oleinik	The Boa Constrictor	187.96	240	80	right-handed	54	11	1	66	0.825757576
Rafaello	Oliveira	Tractor	172.72	155	71	right-handed	15	7	0	22	0.681818182
Charles	Oliveira	Do Bronx	177.8	155	74	right-handed	24	8	0	32	0.75
Ednaldo	Oliveira	Lula	195.58	205	79	right-handed	13	2	1	16	0.84375
Alex	Oliveira	Cowboy	180.34	170	76	right-handed	19	5	1	25	0.78
Wendell	Oliveira	The Machine	177.8	170	72	right-handed	24	9	0	33	0.727272727
Felipe	Olivieri		175.26	155	72	right-handed	14	5	0	19	0.736842105
Andy	Ologun		182.88	154	NA	right-handed	3	1	0	4	0.75
Casey	Olson	The Underdog	170.18	145	NA	right-handed	12	3	0	15	0.8
Cameron	Olson	Cap'n Crunch	185.42	205	75	right-handed	7	3	0	10	0.7
Alan	Omer		177.8	145	71	right-handed	18	5	0	23	0.782608696
Michihiro	Omigawa		167.64	145	68	right-handed	13	13	1	27	0.5
Chibwikem	Onyenegecha-Palmer		190.5	185	76	right-handed	6	0	0	6	1
Tito	Ortiz	The People's Champ	190.5	205	74	right-handed	17	11	1	29	0.603448276
Jorge	Ortiz	The Naked Man	182.88	185	NA	right-handed	16	9	1	26	0.634615385
Dustin	Ortiz		165.1	125	65	right-handed	19	7	0	26	0.730769231
Kenji	Osawa		170.18	135	66	right-handed	18	10	2	30	0.633333333
Nick	Osipczak		187.96	170	76	right-handed	5	3	0	8	0.625
Nissen	Osterneck		187.96	185	NA	right-handed	9	3	0	12	0.75
Pedro	Otavio	Te Pedro	190.5	245	NA	right-handed	19	8	0	27	0.703703704
Alexander	Otsuka	The Diet Butcher	185.42	205	NA	right-handed	4	13	0	17	0.235294118
Takafumi	Otsuka		167.64	139	NA	right-handed	12	9	1	22	0.568181818
Zak	Ottow	The Barbarian	180.34	170	72	right-handed	16	6	0	22	0.727272727
Artur	Oumakhanov		170.18	154	NA	right-handed	9	6	0	15	0.6
Sidney	Outlaw	Da Gun	172.72	170	74	right-handed	8	4	0	12	0.666666667
Alistair	Overeem	The Demolition Man	193.04	265	80	right-handed	44	17	0	61	0.721311475
Valentijn	Overeem		190.5	230	NA	right-handed	29	26	0	55	0.527272727
Alptekin	Ozkilic	The Turkish Delight	165.1	125	65	right-handed	9	4	0	13	0.692307692
Nick	Pace		170.18	135	68	right-handed	6	3	0	9	0.666666667
Larissa	Pacheco		170.18	135	69	right-handed	10	2	0	12	0.833333333
Teemu	Packalen	Pacu	185.42	155	72	right-handed	8	2	0	10	0.8
Damacio	Page	The Angel of Death	167.64	135	66	right-handed	12	8	0	20	0.6
Dustin	Pague	The Disciple	175.26	135	74	right-handed	11	10	0	21	0.523809524
Raulian	Paiva		172.72	125	NA	right-handed	17	1	0	18	0.944444444
Fredson	Paixao		167.64	145	66	right-handed	10	4	0	14	0.714285714
Jose	Palacios		175.26	145	NA	right-handed	3	2	0	5	0.6
Ricardo	Palacios	El Gallero	167.64	145	NA	right-handed	9	1	0	10	0.9
Bart	Palaszewski	Bartimus	175.26	145	70	right-handed	35	17	0	52	0.673076923
Soa	Palelei	The Hulk	193.04	265	81	right-handed	22	5	0	27	0.814814815
Rousimar	Palhares	Toquinho	172.72	170	71	right-handed	24	5	0	29	0.827586207
Alexandre	Pantoja	The Cannibal	165.1	125	67	right-handed	20	3	0	23	0.869565217
Bryan	Pardoe	Pain Inducer	185.42	205	NA	right-handed	12	16	0	28	0.428571429
Ido	Pariente		172.72	155	NA	right-handed	12	5	0	17	0.705882353
Josh	Parisian		193.04	265	NA	right-handed	7	2	0	9	0.777777778
Karo	Parisyan	The Heat	177.8	170	72	right-handed	19	8	0	27	0.703703704
Won Sik	Park	Parky	180.34	154	NA	right-handed	9	3	1	13	0.730769231
Larry	Parker		180.34	205	NA	right-handed	13	6	1	20	0.675
Tyra	Parker		165.1	115	NA	right-handed	1	2	0	3	0.333333333
Jorge	Patino	Macaco	172.72	170	NA	right-handed	25	13	1	39	0.653846154
Claude	Patrick	The Prince	180.34	170	75	right-handed	14	2	0	16	0.875
Michael	Patt		182.88	205	NA	right-handed	12	4	0	16	0.75
Julio	Paulino	The Dominican Demon	182.88	170	NA	right-handed	17	4	0	21	0.80952381
Pawel	Pawlak		182.88	170	73	right-handed	11	2	0	13	0.846153846
Estevan	Payan	El Terrible	177.8	145	72	right-handed	14	6	0	20	0.7
Roland	Payne		175.26	205	NA	right-handed	0	1	0	1	0
Joe	Pearson	The Triangular Strangler	177.8	145	NA	right-handed	38	17	1	56	0.6875
Ross	Pearson	The Real Deal	172.72	155	69	right-handed	22	15	0	37	0.594594595
Andre	Pederneiras		172.72	155	NA	right-handed	1	1	2	4	0.5
Tyson	Pedro		190.5	205	79	right-handed	7	3	0	10	0.7
Willie	Peeters		175.26	220	NA	right-handed	9	10	1	20	0.475
Filip	Pejic	Nitro	172.72	135	70	right-handed	10	2	1	13	0.807692308
Kurt	Pellegrino	Batman	172.72	155	70	right-handed	16	6	0	22	0.727272727
Yan	Pellerin	Wild Thing	180.34	205	NA	right-handed	9	13	0	22	0.409090909
Sherman	Pendergarst	The Tank	185.42	235	NA	right-handed	11	18	0	29	0.379310345
Cathal	Pendred	The Punisher	185.42	170	75	right-handed	17	5	1	23	0.760869565
BJ	Penn	The Prodigy	175.26	145	70	right-handed	16	12	2	30	0.566666667
Raquel	Pennington	Rocky	170.18	135	67	right-handed	9	8	0	17	0.529411765
Godofredo	Pepey		170.18	145	73	right-handed	14	6	0	20	0.7
Ray	Perales	Relentless	177.8	170	NA	right-handed	13	22	0	35	0.371428571
Robert	Peralta	Problems	172.72	145	71	right-handed	18	6	0	24	0.75
Viviane	Pereira	Sucuri	154.94	115	63	right-handed	13	2	0	15	0.866666667
Rolando	Perez		172.72	135	NA	right-handed	6	5	2	13	0.538461538
Erik	Perez	Goyito	172.72	135	68	right-handed	17	6	0	23	0.739130435
Alejandro	Perez	Turbo	167.64	135	67	right-handed	22	6	1	29	0.775862069
Frankie	Perez		180.34	155	73	right-handed	10	4	0	14	0.714285714
Alex	Perez		167.64	125	65	right-handed	21	5	0	26	0.807692308
Markus	Perez	Maluko	185.42	185	73	right-handed	10	2	0	12	0.833333333
Anthony	Perosh	The Hippo	190.5	205	75	right-handed	15	10	0	25	0.6
Thiago	Perpetuo	Bodao	177.8	170	71	right-handed	9	4	1	14	0.678571429
Hernani	Perpetuo		182.88	170	74	right-handed	17	5	0	22	0.772727273
Mike	Perry	Platinum	177.8	170	71	right-handed	12	4	0	16	0.75
Viktor	Pesta		190.5	240	77	right-handed	10	4	0	14	0.714285714
Leiticia	Pestova		167.64	135	NA	right-handed	0	2	0	2	0
Tony	Petarra		180.34	196	NA	right-handed	2	4	1	7	0.357142857
Cory	Peterson	LA Giant	210.82	400	NA	right-handed	2	1	0	3	0.666666667
Steven	Peterson	Ocho	177.8	145	70	right-handed	17	6	0	23	0.739130435
Seth	Petruzelli	The Silverback	182.88	205	76	right-handed	14	6	0	20	0.7
Anthony	Pettis	Showtime	177.8	155	72	right-handed	21	8	0	29	0.724137931
Sergio	Pettis	The Phenom	167.64	135	69	right-handed	17	4	0	21	0.80952381
Forrest	Petz	The Meat Cleaver	175.26	170	71	right-handed	24	9	0	33	0.727272727
Dino	Pezao		NA	205	NA	right-handed	1	2	0	3	0.333333333
Cody	Pfister	The Fist	177.8	155	73	right-handed	12	6	1	19	0.657894737
Nam	Phan		167.64	135	70	right-handed	18	14	0	32	0.5625
Costas	Philippou		180.34	185	73	right-handed	13	5	0	18	0.722222222
Dave	Phillips	The Rockstar	182.88	185	NA	right-handed	7	5	0	12	0.583333333
Elizabeth	Phillips		167.64	135	65	right-handed	5	4	0	9	0.555555556
Kyler	Phillips	The Matrix	172.72	135	NA	right-handed	4	0	0	4	1
Vinc	Pichel	From Hell	177.8	155	72	right-handed	11	2	0	13	0.846153846
Brad	Pickett	One Punch	167.64	135	68	right-handed	26	14	0	40	0.65
Mike	Pierce		172.72	170	70	right-handed	17	7	0	24	0.708333333
Daniel	Pineda	The Pit	170.18	145	69	right-handed	18	11	0	29	0.620689655
Liu	Pingyuan		167.64	135	72	right-handed	13	5	0	18	0.722222222
Maki	Pitolo	Coconut Bombz	177.8	185	72	right-handed	10	4	0	14	0.714285714
Ross	Pointon	The Gladiator	172.72	170	NA	right-handed	6	13	0	19	0.315789474
Igor	Pokrajac	The Duke	182.88	205	76	right-handed	28	13	0	41	0.682926829
John	Polakowski	Buckets of Blood	177.8	155	NA	right-handed	2	2	0	4	0.5
Mike	Polchlopek	Mike Barton	193.04	285	NA	right-handed	1	1	0	2	0.5
Santiago	Ponzinibbio	Gente Boa	182.88	170	73	right-handed	28	3	0	31	0.903225806
Ruan	Potts	Fangzz	187.96	247	75	right-handed	8	4	0	12	0.666666667
Devin	Powell		182.88	155	73	right-handed	9	4	0	13	0.692307692
Marcin	Prachnio		190.5	205	74	right-handed	13	4	0	17	0.764705882
Trevor	Prangley		185.42	185	75	right-handed	23	8	1	32	0.734375
Michel	Prazeres	Tractor	167.64	170	67	right-handed	26	2	0	28	0.928571429
Philip	Preece		172.72	205	NA	right-handed	10	14	0	24	0.416666667
Niko	Price	The Hybrid	182.88	170	76	right-handed	12	2	0	14	0.857142857
Shane	Primm		190.5	205	NA	right-handed	6	5	0	11	0.545454545
Joe	Proctor		177.8	155	72	right-handed	11	5	0	16	0.6875
Cole	Province		175.26	145	68	right-handed	6	2	0	8	0.75
Daniel	Puder		190.5	235	NA	right-handed	8	0	0	8	1
Lucie	Pudilova	Bullet	172.72	135	67	right-handed	8	3	0	11	0.727272727
Juan	Puig	Fenix	175.26	145	72	right-handed	11	4	0	15	0.733333333
Mike	Pyle	Quicksand	182.88	170	74	right-handed	27	14	1	42	0.654761905
Bao	Quach		160.02	145	NA	right-handed	18	10	1	29	0.637931034
Jimmy	Quinlan	Crash	182.88	185	72	right-handed	3	1	1	5	0.7
Michel	Quinones	El Capo	177.8	155	73	right-handed	8	3	0	11	0.727272727
Benji	Radach	Razor	177.8	185	NA	right-handed	21	7	0	28	0.75
Josh	Rafferty		182.88	170	NA	right-handed	9	8	0	17	0.529411765
Amir	Rahnavardi		182.88	205	NA	right-handed	11	10	0	21	0.523809524
Aleksandar	Rakic		193.04	205	78	right-handed	11	1	0	12	0.916666667
Jessica	Rakoczy	The Ragin'	170.18	115	68	right-handed	2	5	0	7	0.285714286
Hector	Ramirez	Sick Dog	182.88	205	NA	right-handed	9	4	1	14	0.678571429
Luis	Ramos	Beicao	172.72	170	NA	right-handed	19	8	2	29	0.689655172
Ricardo	Ramos		175.26	135	72	right-handed	12	1	0	13	0.923076923
Davi	Ramos	Tasmanian Devil	167.64	155	70	right-handed	9	2	0	11	0.818181818
Vernon	Ramos		167.64	170	72	right-handed	3	2	0	5	0.6
Kevin	Randleman	The Monster	177.8	205	NA	right-handed	17	16	0	33	0.515151515
Raou	Raou		172.72	195	NA	right-handed	0	1	0	1	0
Ed	Ratcliff	9mm	177.8	155	71	right-handed	7	3	0	10	0.7
Bec	Rawlings	Rowdy	167.64	125	64	right-handed	7	8	0	15	0.466666667
Abdul	Razak Alhassan		177.8	170	73	right-handed	10	1	0	11	0.909090909
Antony	Rea	Wild Thing	182.88	205	NA	right-handed	22	13	0	35	0.628571429
Rafael	Rebello	Rafinha	165.1	135	67	right-handed	7	4	0	11	0.636363636
Paul	Redmond	Redser	177.8	145	70	right-handed	10	6	0	16	0.625
Dennis	Reed		NA	205	NA	right-handed	43	52	1	96	0.453125
Karl	Reed	No Worries	190.5	205	78	right-handed	2	1	0	3	0.666666667
Johnny	Rees	The Hater Hurter	182.88	170	NA	right-handed	12	4	0	16	0.75
Chad	Reiner	The Grinder	180.34	170	NA	right-handed	28	13	0	41	0.682926829
Jason	Reinhardt		167.64	135	NA	right-handed	20	3	0	23	0.869565217
Leigh	Remedios	Bulldog	170.18	155	NA	right-handed	17	9	2	28	0.642857143
Livinha	Souza	The Brazilian Gangsta	165.1	115	NA	right-handed	12	1	0	13	0.923076923
Marion	Reneau	The Belizean Bruiser	167.64	135	68	right-handed	9	4	1	14	0.678571429
John	Renken	The Saint	182.88	190	NA	right-handed	19	28	3	50	0.41
Alex	Reyes	The Executioner	180.34	170	73	right-handed	13	3	0	16	0.8125
Johnny	Rhodes		182.88	210	NA	right-handed	2	1	0	3	0.666666667
Mike	Rhodes	Biggie	185.42	170	74	right-handed	6	4	0	10	0.6
Vitor	Ribeiro	Shaolin	172.72	154	NA	right-handed	20	5	0	25	0.8
Will	Ribeiro		172.72	135	NA	right-handed	10	2	0	12	0.833333333
Alessandro	Ricci		180.34	155	69	right-handed	10	5	0	15	0.666666667
Moise	Rimbon	Swamp	177.8	205	NA	right-handed	18	9	3	30	0.65
Jordan	Rinaldi	All Day	177.8	145	72	right-handed	14	6	0	20	0.7
Mike	Rio	The Wolverine	177.8	155	71	right-handed	9	4	0	13	0.692307692
Shannon	Ritch	The Cannon	175.26	190	NA	right-handed	47	74	0	121	0.388429752
Diego	Rivas	Pitbull	172.72	145	69	right-handed	7	2	0	9	0.777777778
Jorge	Rivera	El Conquistador	185.42	185	73	right-handed	19	9	0	28	0.678571429
Francisco	Rivera	Cisco	172.72	135	68	right-handed	11	7	0	18	0.611111111
Jimmie	Rivera	El Terror	162.56	135	68	right-handed	22	2	0	24	0.916666667
Pedro	Rizzo	The Rock	185.42	241	NA	right-handed	19	10	0	29	0.655172414
Andre	Roberts	The Chief	187.96	345	NA	right-handed	14	2	1	17	0.852941176
David	Roberts		185.42	170	NA	right-handed	5	8	0	13	0.384615385
Tyrone	Roberts	Native Warrior	175.26	185	NA	right-handed	39	10	1	50	0.79
Ryan	Roberts		167.64	155	NA	right-handed	16	10	1	27	0.611111111
Buddy	Roberts		187.96	185	NA	right-handed	12	3	0	15	0.8
Roosevelt	Roberts	The Predator	187.96	155	73	right-handed	7	0	0	7	1
Kenny	Robertson		177.8	170	74	right-handed	15	5	0	20	0.75
Mark	Robinson	White Rhino	182.88	265	NA	right-handed	1	0	0	1	1
Colin	Robinson	Big C	193.04	243	NA	right-handed	9	10	0	19	0.473684211
Vagner	Rocha	Ceara	177.8	155	73	right-handed	11	4	0	15	0.733333333
Carlos Eduardo	Rocha	Ta Danado	177.8	170	70	right-handed	9	2	0	11	0.818181818
Keith	Rockel	Rock	182.88	185	NA	right-handed	12	4	1	17	0.735294118
Paul	Rodriguez		170.18	155	NA	right-handed	10	8	2	20	0.55
Ricco	Rodriguez	Suave	193.04	265	NA	right-handed	47	13	0	60	0.783333333
Manuel	Rodriguez	Chalate	175.26	170	68	right-handed	10	4	0	14	0.714285714
Nick	Roehrick		187.96	205	75	right-handed	7	1	0	8	0.875
Marcos	Rogerio de Lima	Pezao	185.42	205	75	right-handed	16	6	1	23	0.717391304
Brett	Rogers	The Grim	195.58	265	81	right-handed	11	4	0	15	0.733333333
Shane	Roller		177.8	155	72	right-handed	11	7	0	18	0.611111111
Jared	Rollins	J-Roc	175.26	170	NA	right-handed	8	4	0	12	0.666666667
Ricardo	Romero		182.88	205	76	right-handed	11	3	0	14	0.785714286
Mara	Romero Borella	Kunoichici	167.64	125	69	right-handed	12	5	0	17	0.705882353
George	Roop		185.42	135	72	right-handed	15	13	1	29	0.534482759
Joao	Roque		167.64	155	NA	right-handed	7	2	4	13	0.692307692
Aaron	Rosa		193.04	205	78	right-handed	17	5	0	22	0.772727273
Jake	Rosholt		185.42	185	NA	right-handed	12	3	0	15	0.8
Jared	Rosholt		187.96	265	75	right-handed	14	3	0	17	0.823529412
Kevin	Rosier		193.04	275	NA	right-handed	2	6	0	8	0.25
Ben	Rothwell		193.04	265	78	right-handed	36	10	0	46	0.782608696
Ronda	Rousey	Rowdy	170.18	135	68	right-handed	12	2	0	14	0.857142857
Ray	Routh		172.72	185	NA	right-handed	2	1	0	3	0.666666667
Mauricio	Rua	Shogun	185.42	205	76	right-handed	26	11	0	37	0.702702703
Murilo	Rua	Ninja	180.34	185	NA	right-handed	20	12	1	33	0.621212121
Marco	Ruas	King of the Streets	185.42	210	NA	right-handed	9	4	2	15	0.666666667
Rodrigo	Ruas		177.8	185	NA	right-handed	4	5	1	10	0.45
Rodolfo	Rubio	Fito	165.1	145	66	right-handed	12	8	1	21	0.595238095
Gabe	Ruediger	Godzilla	177.8	155	NA	right-handed	17	7	0	24	0.708333333
Eddie	Ruiz		170.18	155	NA	right-handed	1	1	0	2	0.5
Anthony	Ruiz	El Toro	187.96	205	NA	right-handed	27	16	0	43	0.627906977
Mike	Russow		185.42	255	73	right-handed	15	3	0	18	0.833333333
Bas	Rutten	El Guapo	185.42	205	NA	right-handed	28	4	1	33	0.863636364
Amir	Sadollah		177.8	170	74	right-handed	7	5	0	12	0.583333333
Frankie	Saenz		167.64	135	66	right-handed	13	5	0	18	0.722222222
Saparbeg	Safarov		185.42	205	78	right-handed	8	2	0	10	0.8
Jason	Saggo		180.34	155	71	right-handed	12	4	0	16	0.75
Lukasz	Sajewski	Wookie	172.72	155	71	right-handed	13	3	0	16	0.8125
Yukio	Sakaguchi		175.26	185	NA	right-handed	6	6	0	12	0.5
Augusto	Sakai		193.04	265	NA	right-handed	12	1	1	14	0.892857143
Alessio	Sakara	Legionarius	182.88	185	72	right-handed	19	11	0	30	0.633333333
Gokhan	Saki	The Rebel	182.88	205	73	right-handed	1	2	0	3	0.333333333
Hayato	Sakurai	Mach	170.18	168	NA	right-handed	36	12	2	50	0.74
Ryuta	Sakurai		170.18	183	NA	right-handed	22	16	6	44	0.568181818
Ivan	Salaverry		182.88	185	NA	right-handed	13	8	0	21	0.619047619
Roman	Salazar	El Gallito	170.18	135	67	right-handed	9	4	0	13	0.692307692
Muslim	Salikhov	King of Kung Fu	180.34	170	70	right-handed	14	2	0	16	0.875
Josh	Samman	Anqa	190.5	185	79	right-handed	12	5	0	17	0.705882353
Johnny	Sampaio		172.72	170	NA	right-handed	3	1	0	4	0.75
Joshua	Sampo	The Gremlin	162.56	125	64	right-handed	11	5	0	16	0.6875
Eddie	Sanchez	The Manic Hispanic	187.96	230	74	right-handed	13	5	0	18	0.722222222
Julian	Sanchez		190.5	300	NA	right-handed	0	1	0	1	0
Bobby	Sanchez	The Kid	170.18	155	NA	right-handed	6	17	0	23	0.260869565
Joby	Sanchez		167.64	135	68	right-handed	11	4	0	15	0.733333333
Andrew	Sanchez	El Dirte	185.42	185	74	right-handed	11	4	0	15	0.733333333
Roberto	Sanchez	Littlefury	167.64	125	66	right-handed	8	2	0	10	0.8
Jesse	Sanders		182.88	170	NA	right-handed	22	6	0	28	0.785714286
Jerrod	Sanders	J-Reazie	172.72	135	72	right-handed	15	3	0	18	0.833333333
Hector	Sandoval	Kid Alex	157.48	125	64	right-handed	14	4	0	18	0.777777778
Chris	Sanford		180.34	185	NA	right-handed	5	1	0	6	0.833333333
Roldan	Sangcha-an	The Executioner	162.56	125	65	right-handed	4	2	0	6	0.666666667
Yuhi	Sano		180.34	243	NA	right-handed	0	4	0	4	0
Jorge	Santiago	The Sandman	185.42	170	74	right-handed	25	11	0	36	0.694444444
Mike	Santiago		177.8	145	69	right-handed	21	12	0	33	0.636363636
Will	Santiago	The Brown Bomber	170.18	185	NA	right-handed	9	4	0	13	0.692307692
Evangelista	Santos	Cyborg	177.8	170	76	right-handed	18	15	0	33	0.545454545
Iliarde	Santos		165.1	125	66	right-handed	27	9	1	37	0.743243243
Leonardo	Santos	Nenhum	182.88	155	75	right-handed	16	4	1	21	0.785714286
Thiago	Santos	Marreta	187.96	205	76	right-handed	20	6	0	26	0.769230769
Bruno	Santos	Carioca	175.26	185	69	right-handed	14	2	0	16	0.875
Taila	Santos		165.1	125	NA	right-handed	15	0	0	15	1
Bob	Sapp	The Beast	195.58	350	NA	right-handed	11	8	0	19	0.578947368
Daniel	Sarafian		175.26	185	73	right-handed	10	6	0	16	0.625
Diego	Saraiva	The Octopus	167.64	155	NA	right-handed	21	16	1	38	0.565789474
Harris	Sarmiento	The Hitman	175.26	155	NA	right-handed	33	23	0	56	0.589285714
Yuki	Sasaki		187.96	185	NA	right-handed	22	19	1	42	0.535714286
Paul	Sass		182.88	155	73	right-handed	13	2	0	15	0.866666667
Masaaki	Satake		185.42	220	NA	right-handed	1	8	1	10	0.15
Townsend	Saunders		165.1	170	NA	right-handed	0	2	0	2	0
Ben	Saunders	Killa B	187.96	170	77	right-handed	22	11	2	35	0.657142857
Chad W.	Saunders		177.8	170	NA	right-handed	7	2	0	9	0.777777778
Matt	Sayles	Robo	170.18	145	68	right-handed	7	2	0	9	0.777777778
Mark	Scanlon		175.26	170	NA	right-handed	7	2	0	9	0.777777778
Eric	Schafer	Red	190.5	185	75	right-handed	14	7	2	23	0.652173913
Kerry	Schall	Meat Truck	187.96	265	NA	right-handed	23	12	0	35	0.657142857
Eric	Schambari		180.34	185	NA	right-handed	15	4	0	19	0.789473684
Brendan	Schaub	Big Brown	193.04	245	78	right-handed	11	5	0	16	0.6875
Antonio	Schembri	Nino	175.26	205	NA	right-handed	5	5	0	10	0.5
Fabiano	Scherner	Pegaleve	190.5	257	NA	right-handed	8	8	0	16	0.5
Samy	Schiavo		172.72	155	NA	right-handed	10	6	0	16	0.625
Pat	Schilling	Thrilling	172.72	145	69	right-handed	5	2	0	7	0.714285714
Semmy	Schilt	Hightower	208.28	265	NA	right-handed	26	14	1	41	0.646341463
Matt	Schnell	Danger	172.72	125	70	right-handed	12	4	0	16	0.75
Alex	Schoenauer		190.5	185	NA	right-handed	15	10	0	25	0.6
Darrill	Schoonover	The Boss	187.96	220	NA	right-handed	11	5	0	16	0.6875
Bob	Schrijber	Dirty	182.88	240	NA	right-handed	20	17	1	38	0.539473684
Mark	Schultz		175.26	200	NA	right-handed	1	1	0	2	0.5
Brian	Schwartz		190.5	170	NA	right-handed	1	1	0	2	0.5
Mike	Seal	Crazy Boy	193.04	185	NA	right-handed	13	14	1	28	0.482142857
Kenneth	Seegrist		182.88	185	NA	right-handed	4	6	0	10	0.4
Neil	Seery	2Tap	162.56	125	64	right-handed	16	13	0	29	0.551724138
Rony	Sefo		175.26	225	NA	right-handed	0	2	0	2	0
Ray	Sefo	Sugarfoot	182.88	240	NA	right-handed	2	1	0	3	0.666666667
Pete	Sell	Drago	180.34	170	75	right-handed	9	5	0	14	0.642857143
Andrei	Semenov		182.88	185	NA	right-handed	30	9	2	41	0.756097561
Mackens	Semerzier	Da Menace	175.26	145	72	right-handed	8	4	0	12	0.666666667
Kim In	Seok		167.64	145	NA	right-handed	3	5	0	8	0.375
Ivan	Serati		182.88	205	NA	right-handed	12	4	0	16	0.75
Alex	Serdyukov	The Russian Crusher	187.96	170	74	right-handed	8	5	0	13	0.615384615
Matt	Serra	The Terra	167.64	170	68	right-handed	11	7	0	18	0.611111111
Nick	Serra	The Mad Monkey	175.26	170	NA	right-handed	7	3	0	10	0.7
Fredy	Serrano	El Profe	160.02	125	65	right-handed	3	2	0	5	0.6
Carl	Seumanutafa		185.42	255	NA	right-handed	4	3	0	7	0.571428571
Rosi	Sexton	The Surgeon	160.02	135	63	right-handed	13	4	0	17	0.764705882
Scott	Shaffer		170.18	145	NA	right-handed	0	1	0	1	0
Edmen	Shahbazyan	The Golden Boy	187.96	185	NA	right-handed	8	0	0	8	1
Kamal	Shalorus	Prince of Persia	172.72	155	68	right-handed	7	3	2	12	0.666666667
Ken	Shamrock	The World's Most Dangerous Man	185.42	205	72	right-handed	28	16	2	46	0.630434783
Frank	Shamrock		177.8	185	NA	right-handed	22	11	2	35	0.657142857
Eric	Shelton	Showtime	167.64	125	68	right-handed	12	5	0	17	0.705882353
Sean	Sherk	The Muscle Shark	167.64	155	67	right-handed	36	4	1	41	0.890243902
Chase	Sherman	The Vanilla Gorilla	193.04	250	78	right-handed	11	6	0	17	0.647058824
Katsuyori	Shibata		182.88	168	NA	right-handed	4	11	1	16	0.28125
Jake	Shields		182.88	170	72	right-handed	29	7	1	37	0.797297297
Shunichi	Shimizu	Rolling Star	165.1	135	66	right-handed	28	9	10	47	0.70212766
Wade	Shipp	The Nightmare	190.5	245	NA	right-handed	10	5	0	15	0.666666667
Yuya	Shirai		172.72	168	NA	right-handed	21	10	1	32	0.671875
Josh	Shockley		185.42	155	74	right-handed	11	4	0	15	0.733333333
Akira	Shoji		172.72	195	NA	right-handed	14	17	5	36	0.458333333
Brandon	Shuey	Big Dawg	170.18	155	NA	right-handed	7	6	0	13	0.538461538
Sam	Sicilia		172.72	145	67	right-handed	15	8	0	23	0.652173913
Steven	Siler	Super	180.34	145	70	right-handed	23	13	0	36	0.638888889
Siala	Siliga	Mighty Mo	185.42	290	NA	right-handed	3	2	0	5	0.6
Assuerio	Silva		177.8	241	NA	right-handed	15	8	0	23	0.652173913
Wanderlei	Silva	The Axe Murderer	180.34	205	74	right-handed	35	12	1	48	0.739583333
Thiago	Silva		187.96	205	74	right-handed	16	3	0	19	0.842105263
Paulo Cesar	Silva	Giant	226.06	385	NA	right-handed	2	6	0	8	0.25
Jean	Silva	White Bear	167.64	160	NA	right-handed	18	11	3	32	0.609375
Edson	Silva	Paredao	NA	205	NA	right-handed	7	8	0	15	0.466666667
Antonio	Silva	Bigfoot	193.04	264	80	right-handed	19	10	1	30	0.65
Fabio	Silva		180.34	205	NA	right-handed	11	5	0	16	0.6875
Erick	Silva	The Tiger	182.88	170	74	right-handed	19	9	0	28	0.678571429
Leandro	Silva	Buscape	175.26	155	72	right-handed	19	4	1	24	0.8125
Wagner	Silva	Wagnao	182.88	170	71	right-handed	3	3	0	6	0.5
Felipe	Silva		182.88	155	77	right-handed	8	2	0	10	0.8
Dayana	Silva		170.18	135	NA	right-handed	7	3	0	10	0.7
Douglas	Silva de Andrade	D Silva	170.18	135	68	right-handed	25	2	0	27	0.925925926
Leonardo	Silva	Cabecao	187.96	185	NA	right-handed	12	3	0	15	0.8
Marcus	Silveira	Conan	190.5	242	NA	right-handed	6	4	0	10	0.6
Elias	Silverio	Xuxu	180.34	155	73	right-handed	11	2	0	13	0.846153846
Ricky	Simon		167.64	135	69	right-handed	14	1	0	15	0.933333333
Aaron	Simpson	A-Train	182.88	170	73	right-handed	11	4	0	15	0.733333333
Wes	Sims	The Project	208.28	260	NA	right-handed	22	13	1	36	0.625
Lodune	Sincaid		175.26	185	NA	right-handed	15	9	0	24	0.625
Rory	Singer	Outburst	187.96	185	77	right-handed	11	9	0	20	0.55
Elvis	Sinosic	The King of Rock n' Rumble	190.5	205	77	right-handed	7	11	2	20	0.4
Mitchell	Sipe	The Sniper	187.96	245	NA	right-handed	4	1	0	5	0.8
Dennis	Siver		167.64	145	70	right-handed	23	11	0	34	0.676470588
Chas	Skelly	The Scrapper	180.34	145	72	right-handed	17	4	0	21	0.80952381
Matt	Skelton		190.5	265	NA	right-handed	0	1	0	1	0
Zach	Skinner		167.64	145	NA	right-handed	6	8	0	14	0.428571429
Joe	Slick		182.88	199	NA	right-handed	16	5	3	24	0.729166667
Kestutis	Smirnovas		177.8	200	NA	right-handed	22	8	1	31	0.725806452
Maurice	Smith		187.96	221	NA	right-handed	12	13	0	25	0.48
Patrick	Smith		187.96	225	NA	right-handed	20	15	0	35	0.571428571
Scott	Smith	Hands of Steel	182.88	185	70	right-handed	17	9	0	26	0.653846154
Josh	Smith		182.88	155	NA	right-handed	6	5	0	11	0.545454545
Trevor	Smith	Hot Sauce	190.5	185	75	right-handed	15	8	0	23	0.652173913
Anthony	Smith	Lionheart	193.04	205	76	right-handed	31	13	0	44	0.704545455
Colton	Smith		182.88	155	71	right-handed	6	4	0	10	0.6
Leslie	Smith	The Peacemaker	175.26	135	66	right-handed	10	7	1	18	0.583333333
Devonte	Smith	King Kage	175.26	155	76	right-handed	9	1	0	10	0.9
Louis	Smolka	Da Last Samurai	175.26	125	68	right-handed	15	5	0	20	0.75
Richie	Smullen		175.26	155	68	right-handed	3	1	1	5	0.7
Denis	Sobolev		190.5	216	NA	right-handed	4	7	0	11	0.363636364
Renato	Sobral	Babalu	185.42	205	75	right-handed	36	9	0	45	0.8
Rameau Thierry	Sokoudjou	The African Assassin	177.8	205	78	right-handed	12	10	0	22	0.545454545
Joe	Son		162.56	236	NA	right-handed	0	4	0	4	0
Jin	Soo Son		167.64	135	69	right-handed	9	3	0	12	0.75
Emiliano	Sordi	He-Man	187.96	205	NA	right-handed	16	6	0	22	0.727272727
Sean	Soriano		175.26	145	70	right-handed	8	3	0	11	0.727272727
Dmitry	Sosnovskiy	Wicked Machine	190.5	240	77	right-handed	11	0	0	11	1
George	Sotiropoulos		177.8	155	71	right-handed	14	6	0	20	0.7
Greg	Soto		180.34	170	73	right-handed	8	2	0	10	0.8
Joe	Soto	One Bad Mofo	167.64	135	65	right-handed	18	7	0	25	0.72
Andre	Soukhamthath	The Asian Sensation	175.26	135	70	right-handed	13	6	0	19	0.684210526
Bobby	Southworth		187.96	205	NA	right-handed	10	6	0	16	0.625
Jacare	Souza	Jacare	185.42	185	72	right-handed	26	6	0	32	0.8125
Kevin	Souza	Kevin	182.88	145	74	right-handed	19	4	0	23	0.826086957
Chris	Spang	The Kiss	187.96	170	NA	right-handed	5	2	0	7	0.714285714
Ryan	Spann	Superman	195.58	205	81	right-handed	15	5	0	20	0.75
Tommy	Speer		177.8	170	71	right-handed	19	5	0	24	0.791666667
Patrick	Speight		185.42	170	NA	right-handed	7	3	0	10	0.7
Sam	Spengler	The Ram	180.34	185	NA	right-handed	4	2	0	6	0.666666667
Mario	Sperry	Zen Machine	187.96	205	NA	right-handed	13	4	0	17	0.764705882
Eric	Spicely	Zebrinha	185.42	185	73	right-handed	10	5	0	15	0.666666667
Daniel	Spitz	The Daddy Long Legs	200.66	245	82	right-handed	6	2	0	8	0.75
Pete	Spratt	The Secret Weapon	175.26	170	NA	right-handed	23	21	0	44	0.522727273
Austin	Springer		172.72	145	71	right-handed	10	3	0	13	0.769230769
Georges	St-Pierre	Rush	180.34	185	76	right-handed	26	2	0	28	0.928571429
Bobby	Stack		175.26	155	NA	right-handed	8	2	0	10	0.8
Andreas	Stahl	Real Steel	180.34	170	73	right-handed	9	2	0	11	0.818181818
Cody	Stamann	The Spartan	167.64	135	64	right-handed	17	2	0	19	0.894736842
Cristina	Stanciu	Barbie	160.02	115	64	right-handed	5	2	0	7	0.714285714
Brian	Stann	All American	185.42	205	74	right-handed	12	6	0	18	0.666666667
Dion	Staring	Soldier	185.42	235	NA	right-handed	24	8	0	32	0.75
Clifford	Starks		182.88	185	77	right-handed	8	2	0	10	0.8
Kalib	Starnes		190.5	185	74	right-handed	12	7	1	20	0.625
Laureano	Staropoli	Pepi	182.88	170	NA	right-handed	8	1	0	9	0.888888889
Damian	Stasiak	Webster	165.1	135	70	right-handed	10	6	0	16	0.625
Dominique	Steele	Non-Stop Action-Packed	177.8	170	74	right-handed	14	9	0	23	0.608695652
Steve	Steinbeiss	The Hooligan	190.5	185	75	right-handed	7	4	0	11	0.636363636
Ray	Steinbeiss	Ipswitch Cobra	180.34	170	NA	right-handed	14	7	0	21	0.666666667
Dmitri	Stepanov		190.5	217	NA	right-handed	0	1	0	1	0
Jeremy	Stephens	Lil' Heathen	172.72	145	71	right-handed	28	15	0	43	0.651162791
Aljamain	Sterling	Funk Master	170.18	135	71	right-handed	16	3	0	19	0.842105263
Joe	Stevenson	Daddy	170.18	145	70	right-handed	31	14	0	45	0.688888889
Maia	Stevenson		162.56	115	62	right-handed	6	5	0	11	0.545454545
Luke	Stewart		180.34	170	NA	right-handed	6	3	0	9	0.666666667
Darren	Stewart	The Dentist	182.88	185	74	right-handed	9	4	0	13	0.692307692
Kyle	Stewart	Gunz Up	182.88	170	76	right-handed	7	0	0	7	1
Dan	Stittgen	The Anvil	185.42	170	NA	right-handed	7	3	0	10	0.7
Denis	Stojnic		182.88	245	NA	right-handed	9	3	0	12	0.75
Darko	Stosic		182.88	205	76	right-handed	13	1	0	14	0.928571429
Sam	Stout	Hands of Stone	175.26	155	70	right-handed	21	12	1	34	0.632352941
Dave	Strasser		177.8	170	NA	right-handed	25	8	4	37	0.72972973
Gerald	Strebendt	The Finishing Machine	175.26	155	NA	right-handed	9	7	0	16	0.5625
Sean	Strickland	Tarzan	185.42	170	76	right-handed	20	3	0	23	0.869565217
Hans	Stringer		190.5	205	73	right-handed	22	7	3	32	0.734375
Stefan	Struve	Skyscraper	210.82	265	84	right-handed	32	11	0	43	0.744186047
Masanori	Suda		175.26	183	NA	right-handed	22	11	3	36	0.652777778
Genki	Sudo	Neo-Samurai	175.26	155	NA	right-handed	15	4	2	21	0.761904762
Daisuke	Sugie	Amazon	167.64	160	NA	right-handed	10	8	1	19	0.552631579
George	Sullivan	The Silencer	182.88	170	73	right-handed	17	7	0	24	0.708333333
Amar	Suloev		175.26	183	NA	right-handed	24	7	0	31	0.774193548
Jason	Suttie	Nobunaga	182.88	210	NA	right-handed	0	1	0	1	0
Joel	Sutton		180.34	205	NA	right-handed	2	4	1	7	0.357142857
Cub	Swanson		172.72	145	70	right-handed	25	10	0	35	0.714285714
Mike	Swick	Quick	185.42	170	77	right-handed	15	6	0	21	0.714285714
Floyd	Sword		182.88	185	NA	right-handed	12	3	0	15	0.8
Bentley	Syler	Dr. Bolivia	162.56	125	68	right-handed	5	1	0	6	0.833333333
Leo	Sylvest	Lethal	180.34	205	NA	right-handed	10	26	0	36	0.277777778
Tim	Sylvia	The Maine-iac	203.2	265	80	right-handed	30	7	0	37	0.810810811
Osamu	Tachihikari		195.58	300	NA	right-handed	0	4	0	4	0
Eugenio	Tadeu		172.72	160	NA	right-handed	2	3	0	5	0.4
Khalid	Taha	The Warrior	165.1	145	69	right-handed	12	2	0	14	0.857142857
Mairbek	Taisumov	Beckan	175.26	155	73	right-handed	27	5	0	32	0.84375
Hiroyuki	Takaya	Streetfight Bancho	167.64	139	NA	right-handed	16	10	1	27	0.611111111
Yoshihiro	Takayama		195.58	280	NA	right-handed	1	4	0	5	0.2
Oleg	Taktarov	The Russian Bear	182.88	210	NA	right-handed	17	5	2	24	0.75
Nordine	Taleb		185.42	170	74	right-handed	14	6	0	20	0.7
Tsuyoshi	Tamakairiki		182.88	220	NA	right-handed	0	3	0	3	0
Akitoshi	Tamura	The Ironman	175.26	135	70	right-handed	16	11	2	29	0.586206897
Issei	Tamura		165.1	135	63	right-handed	7	4	0	11	0.636363636
Jason	Tan		177.8	170	NA	right-handed	5	3	0	8	0.625
Michinori	Tanaka		165.1	135	67	right-handed	11	3	0	14	0.785714286
Evan	Tanner		182.88	185	74	right-handed	32	8	0	40	0.8
Manny	Tapia	The Mangler	165.1	135	67	right-handed	11	4	1	16	0.71875
Miesha	Tate	Cupcake	167.64	135	65	right-handed	18	7	0	25	0.72
Thiago	Tavares		170.18	145	68	right-handed	24	7	1	32	0.765625
Brad	Tavares		185.42	185	74	right-handed	17	6	0	23	0.739130435
Paul	Taylor	Relentless	182.88	155	72	right-handed	11	6	1	18	0.638888889
Jesse	Taylor	JT Money	182.88	170	73	right-handed	33	15	0	48	0.6875
Louis	Taylor	BeastMode	180.34	185	74	right-handed	11	3	0	14	0.785714286
Danielle	Taylor	Dynamite	152.4	115	60	right-handed	9	4	0	13	0.692307692
James	Te Huna		187.96	185	75	right-handed	18	9	0	27	0.666666667
Shawn	Teed		195.58	265	79	right-handed	5	1	0	6	0.833333333
Glover	Teixeira		187.96	205	76	right-handed	27	7	0	34	0.794117647
John	Teixeira	Macapa	170.18	145	NA	right-handed	14	1	1	16	0.90625
Tra	Telligman	Trauma	187.96	233	NA	right-handed	7	5	1	13	0.576923077
James	Terry	Intensity	177.8	170	NA	right-handed	16	8	0	24	0.666666667
Daniel	Teymur	Kid Dynamite	165.1	145	69	right-handed	6	2	0	8	0.75
Jason	Thacker		177.8	185	NA	right-handed	0	1	0	1	0
Elias	Theodorou	The Spartan	185.42	185	75	right-handed	17	2	0	19	0.894736842
Nik	Theotikos		NA	185	NA	right-handed	6	2	0	8	0.75
Paulo	Thiago		180.34	170	73	right-handed	15	8	0	23	0.652173913
Din	Thomas	Dinyero	175.26	155	NA	right-handed	25	8	0	33	0.757575758
Ryan	Thomas	The Tank Engine	182.88	170	NA	right-handed	12	7	0	19	0.631578947
Noah	Thomas		175.26	135	NA	right-handed	14	7	0	21	0.666666667
Nick	Thompson	The Goat	185.42	170	74	right-handed	38	14	1	53	0.726415094
James	Thompson	The Colossus	195.58	265	NA	right-handed	16	14	0	30	0.533333333
Oli	Thompson		185.42	242	75	right-handed	9	4	0	13	0.692307692
Stephen	Thompson	Wonderboy	182.88	170	75	right-handed	14	3	1	18	0.805555556
Josh	Thomson	The Punk	177.8	155	71	right-handed	21	8	0	29	0.724137931
Simeon	Thoresen	The Grin	185.42	170	79	right-handed	17	4	1	22	0.795454545
Nolan	Ticman		167.64	125	69	right-handed	4	3	0	7	0.571428571
Hideo	Tokoro		170.18	135	NA	right-handed	30	25	1	56	0.544642857
Tyler	Toner		172.72	145	70	right-handed	12	3	0	15	0.8
James	Toney	Lights Out	175.26	220	NA	right-handed	0	1	0	1	0
Masanori	Tonooka		172.72	185	NA	right-handed	1	2	0	3	0.333333333
Anthony	Torres	The Crush	172.72	170	NA	right-handed	5	2	0	7	0.714285714
Miguel	Torres		175.26	135	76	right-handed	39	5	0	44	0.886363636
Ronys	Torres		170.18	155	NA	right-handed	22	4	0	26	0.846153846
Tecia	Torres	The Tiny Tornado	154.94	115	60	right-handed	10	3	0	13	0.769230769
Alex	Torres	Rolo	177.8	145	70	right-handed	2	2	0	4	0.5
Jose	Torres	Shorty	162.56	125	65	right-handed	8	1	0	9	0.888888889
Salim	Touahri	Grizzly	177.8	170	72	right-handed	10	3	0	13	0.769230769
Roberto	Traven	Spider	190.5	227	NA	right-handed	6	4	1	11	0.590909091
Francisco	Trevino	Sitkayan	175.26	155	70	right-handed	12	2	0	14	0.857142857
Michael	Trizano	The Lone Wolf	180.34	155	73	right-handed	9	0	0	9	1
Tor	Troeng	The Hammer	187.96	185	77	right-handed	16	7	1	24	0.6875
Abel	Trujillo	Killa	172.72	155	70	right-handed	15	8	0	23	0.652173913
Chris	Tuchscherer	The Crowbar	187.96	258	76	right-handed	21	4	0	25	0.84
Jon	Tuck	Super Saiyan	180.34	155	73	right-handed	10	5	0	15	0.666666667
Jumabieke	Tuerxun	Leopard	170.18	135	67	right-handed	17	3	1	21	0.833333333
Tom	Tuggle	The Law	187.96	250	NA	right-handed	0	3	0	3	0
Zubaira	Tukhugov	Warrior	172.72	145	68	right-handed	18	4	0	22	0.818181818
Teila	Tuli		182.88	430	NA	right-handed	0	1	0	1	0
Albert	Tumenov	Einstein	180.34	170	73	right-handed	17	4	0	21	0.80952381
Ricky	Turcios	Pretty	175.26	135	71	right-handed	8	1	0	9	0.888888889
Austin	Tweedy	Flash	175.26	155	68	right-handed	10	1	0	11	0.909090909
Marcin	Tybura	Tybur	190.5	249	78	right-handed	17	4	0	21	0.80952381
Papy	Abedi	Makambo	180.34	185	74	left-handed	9	3	0	12	0.75
Scott	Adams		182.88	225	NA	left-handed	8	1	0	9	0.888888889
Hitomi	Akano	Girlfight Monster	162.56	135	NA	left-handed	18	8	0	26	0.692307692
Iuri	Alcantara	Marajo	175.26	135	71	left-handed	35	10	0	45	0.777777778
JJ	Aldrich		165.1	115	67	left-handed	7	2	0	9	0.777777778
Marcio	Alexandre Junior	Lyoto	182.88	185	75	left-handed	17	4	0	21	0.80952381
Arnold	Allen	Almighty	172.72	145	70	left-handed	13	1	0	14	0.928571429
Thomas	Almeida	Thominhas	170.18	135	70	left-handed	22	3	0	25	0.88
Amilcar	Alves		182.88	170	NA	left-handed	11	4	0	15	0.733333333
Sam	Alvey	Smile'N	187.96	205	75	left-handed	33	11	0	44	0.75
Maiara	Amanajas dos Santos		165.1	115	NA	left-handed	7	3	0	10	0.7
Jimmy	Ambriz	The Titan	187.96	315	NA	left-handed	15	18	1	34	0.455882353
Makwan	Amirkhani	Mr. Finland	177.8	145	72	left-handed	14	3	0	17	0.823529412
Eryk	Anders	Ya Boi	185.42	185	75	left-handed	11	3	0	14	0.785714286
Matt	Andersen		187.96	230	NA	left-handed	14	8	1	23	0.630434783
Shinya	Aoki	Tobikan Judan	180.34	154	NA	left-handed	30	5	0	35	0.857142857
Josh	Appelt	The Juggernaut	177.8	255	73	left-handed	15	6	0	21	0.714285714
Kenji	Arai		177.8	145	NA	left-handed	15	15	5	35	0.5
Julio	Arce		170.18	145	70	left-handed	15	3	0	18	0.833333333
Akbarh	Arreola	El Caballero	177.8	155	71	left-handed	23	10	1	34	0.691176471
Gilles	Arsene		175.26	190	NA	left-handed	1	1	0	2	0.5
Scott	Askham		190.5	185	75	left-handed	14	4	0	18	0.777777778
Olivier	Aubin-Mercier	The Canadian Gangster	175.26	155	70	left-handed	12	4	0	16	0.75
Roger	Zapata	Viva	180.34	170	74	left-handed	4	3	0	7	0.571428571
Zhang	Lipeng	The Warrior	180.34	155	71	left-handed	9	9	1	19	0.5
Cat	Zingano	Alpha	167.64	135	68	left-handed	10	3	0	13	0.769230769
Alexander	Yakovlev	Thunder of the North	190.5	170	74	left-handed	23	8	1	32	0.734375
Keiichiro	Yamamiya		180.34	185	NA	left-handed	40	27	10	77	0.584415584
Yoshihisa	Yamamoto		187.96	220	NA	left-handed	14	24	1	39	0.371794872
Norifumi	Yamamoto	Kid	162.56	135	66	left-handed	18	6	0	24	0.75
Takeshi	Yamazaki		172.72	139	NA	left-handed	15	12	3	30	0.55
Dongi	Yang	The Ox	177.8	185	71	left-handed	13	3	0	16	0.8125
Andre	Walker		180.34	205	NA	left-handed	1	5	0	6	0.166666667
Sai	Wang	The Fire Kylin	182.88	170	72	left-handed	8	5	1	14	0.607142857
Merritt	Warren		177.8	155	NA	left-handed	3	3	0	6	0.5
Mark	Weir	The Wizard	187.96	185	NA	left-handed	20	18	1	39	0.525641026
Sheldon	Westcott		185.42	170	71	left-handed	10	3	1	14	0.75
Vernon	White	Tiger	182.88	205	NA	left-handed	26	33	2	61	0.442622951
Alex	White	The Spartan	182.88	155	71	left-handed	12	5	0	17	0.705882353
Rob	Whiteford	The Hammer	175.26	145	69	left-handed	12	4	0	16	0.75
Orlando	Wiet	The Gladiator	177.8	170	NA	left-handed	1	5	0	6	0.166666667
Jonathan	Wiezorek		190.5	250	NA	left-handed	11	2	0	13	0.846153846
Jordan	Williams	Bomaye	182.88	185	75	left-handed	7	2	0	9	0.777777778
Justin	Willis	Big Pretty	185.42	264	78	left-handed	8	1	0	9	0.888888889
Jonathan	Wilson	Johnny Bravo	187.96	205	75	left-handed	7	3	0	10	0.7
Eric	Wisely	Little Lee	172.72	145	NA	left-handed	19	8	1	28	0.696428571
Lloyd	Van Dams		185.42	240	NA	left-handed	0	1	0	1	0
Yuri	Vaulin		193.04	197	NA	left-handed	0	1	0	1	0
Javier	Vazquez	Showtime	170.18	145	69	left-handed	16	5	0	21	0.761904762
Bojan	Velickovic	Serbian Steel	182.88	170	76	left-handed	15	6	1	22	0.704545455
Bryan	Vetell		190.5	265	NA	left-handed	4	3	0	7	0.571428571
Marvin	Vettori	The Italian Dream	182.88	185	74	left-handed	12	4	1	17	0.735294118
Jacob	Volkmann	Christmas	175.26	155	71	left-handed	15	4	0	19	0.789473684
Ryuki	Ueyama		180.34	180	NA	left-handed	11	13	5	29	0.465517241
Caol	Uno	Uno Shoten	170.18	155	70	left-handed	26	15	5	46	0.619565217
Elias	Urbina		190.5	185	77	left-handed	3	1	0	4	0.75
Nick	Urso		167.64	125	66	left-handed	10	3	0	13	0.769230769
Yasuhiro	Urushitani		165.1	125	NA	left-handed	19	6	6	31	0.709677419
Humberto	Bandenay		180.34	145	NA	left-handed	14	6	0	20	0.7
Bryan	Barberena	Bam Bam	182.88	170	72	left-handed	14	5	0	19	0.736842105
Jose	Barreto		NA	185	NA	left-handed	0	1	0	1	0
Alexandre	Barros	Baixinho	175.26	170	NA	left-handed	18	8	0	26	0.692307692
Rudy	Bears		180.34	170	NA	left-handed	13	11	0	24	0.541666667
Lyle	Beerbohm	Fancy Pants	177.8	155	NA	left-handed	15	2	0	17	0.882352941
Vitor	Belfort	The Phenom	182.88	185	74	left-handed	26	14	0	40	0.65
Joseph	Benavidez		162.56	125	65	left-handed	26	5	0	31	0.838709677
Gabriel	Benitez	Moggly	172.72	145	71	left-handed	21	7	0	28	0.75
Lance	Benoist		180.34	170	73	left-handed	7	2	0	9	0.777777778
Dan	Bobish		187.96	345	NA	left-handed	17	9	0	26	0.653846154
Martin	Bravo	El Toro	172.72	145	71	left-handed	12	2	0	14	0.857142857
Tom	Breese		190.5	185	73	left-handed	11	1	0	12	0.916666667
Marcus	Brimage	The Bama Beast	162.56	135	71	left-handed	7	5	0	12	0.583333333
Jonathan	Brookins		182.88	145	73	left-handed	14	6	0	20	0.7
Jules	Bruchez		182.88	205	NA	left-handed	1	2	0	3	0.333333333
Derek	Brunson		185.42	185	77	left-handed	18	7	0	25	0.72
Todd	Butler		185.42	200	NA	left-handed	1	4	0	5	0.2
Alex	Caceres	Bruce Leeroy	177.8	145	73	left-handed	14	11	0	25	0.56
Mike	Campbell	The Beast	175.26	155	NA	left-handed	9	4	0	13	0.692307692
Wagner	Campos	Galeto	167.64	145	NA	left-handed	11	4	0	15	0.733333333
Carlos	Candelario	The Cannon	172.72	125	67	left-handed	6	0	0	6	1
Ronaldo	Candido	Pacman	167.64	125	NA	left-handed	6	0	0	6	1
Luiz	Cane	Banha	187.96	185	77	left-handed	12	5	0	17	0.705882353
Guido	Cannetti	Ninja	167.64	135	68	left-handed	8	5	0	13	0.615384615
Chris	Cariaso	Kamikaze	160.02	125	63	left-handed	17	8	0	25	0.68
Shonie	Carter	Mr. International	177.8	170	NA	left-handed	50	27	7	84	0.636904762
Kevin	Casey	King	180.34	185	77	left-handed	9	5	1	15	0.633333333
Bendy	Casimir		165.1	145	NA	left-handed	19	11	2	32	0.625
Gil	Castillo		175.26	170	NA	left-handed	8	5	0	13	0.615384615
Nick	Catone	The Jersey Devil	182.88	185	72	left-handed	10	4	0	14	0.714285714
Donnie	Chappell		180.34	178	NA	left-handed	0	1	0	1	0
Joe	Charles	The Ghetto Man	185.42	260	NA	left-handed	6	13	0	19	0.315789474
Michael	Chiesa	Maverick	185.42	155	75	left-handed	14	4	0	18	0.777777778
Rich	Clementi	No Love	175.26	155	72	left-handed	40	20	1	61	0.663934426
John	Cofer	The Potter	175.26	155	73	left-handed	7	4	0	11	0.636363636
Michael	Cora	Kookie Monster	185.42	170	77	left-handed	4	1	0	5	0.8
Nathan	Coy	Soulforce	177.8	170	69	left-handed	15	7	0	22	0.681818182
Paul	Creighton		167.64	155	NA	left-handed	3	1	0	4	0.75
Zak	Cummings		182.88	185	75	left-handed	21	6	0	27	0.777777778
Ion	Cutelaba	The Hulk	185.42	205	75	left-handed	14	3	0	17	0.823529412
Claudio	Silva	Hannibal	180.34	170	71	left-handed	12	1	0	13	0.923076923
Raymond	Daniels		187.96	185	NA	left-handed	0	1	0	1	0
Beneil	Dariush		177.8	155	72	left-handed	15	4	1	20	0.775
Marcus	Davis	The Irish Hand Grenade	177.8	170	70	left-handed	20	9	0	29	0.689655172
LC	Davis		172.72	135	69	left-handed	17	4	0	21	0.80952381
Shane	del Rosario		193.04	250	79	left-handed	11	2	0	13	0.846153846
Jason	DeLucia		180.34	190	NA	left-handed	33	21	1	55	0.609090909
Tony	DeSouza		182.88	170	70	left-handed	10	4	0	14	0.714285714
Cyrille	Diabate	The Snake	198.12	205	81	left-handed	20	10	3	33	0.651515152
Nick	Diaz		185.42	185	76	left-handed	26	9	0	35	0.742857143
Nate	Diaz		182.88	170	76	left-handed	20	11	0	31	0.64516129
Adrian	Diaz		177.8	145	NA	left-handed	11	4	1	16	0.71875
Drew	Dober		172.72	170	70	left-handed	20	8	0	28	0.714285714
Rafael	Dos Anjos		172.72	170	70	left-handed	28	11	0	39	0.717948718
Evan	Dunham		177.8	155	70	left-handed	18	8	1	27	0.685185185
Bill	Duvall		187.96	185	NA	left-handed	1	2	0	3	0.333333333
Mike	Easton	The Hulk	167.64	135	70	left-handed	13	5	0	18	0.722222222
Ross	Ebanez	The Boss	175.26	154	NA	left-handed	20	8	0	28	0.714285714
Brian	Ebersole	Bad Boy	182.88	170	73	left-handed	51	17	1	69	0.746376812
Yves	Edwards		175.26	155	73	left-handed	42	22	1	65	0.653846154
Leon	Edwards	Rocky	182.88	170	74	left-handed	16	3	0	19	0.842105263
Tim	Elliott		170.18	135	66	left-handed	16	8	1	25	0.66
Ramazan	Emeev	Gorets	177.8	170	76	left-handed	18	3	0	21	0.857142857
Julian	Erosa	Juicy J	185.42	155	75	left-handed	22	7	0	29	0.75862069
Fred	Ettish		182.88	180	NA	left-handed	1	1	0	2	0.5
Andre	Ewell	Mr. Highlight	180.34	135	76	left-handed	14	4	0	18	0.777777778
Wagnney	Fabiano	The Silencer	167.64	145	69	left-handed	14	3	0	17	0.823529412
Chance	Farrar		175.26	145	NA	left-handed	8	3	0	11	0.727272727
Rodney	Faverus		182.88	215	NA	left-handed	25	19	3	47	0.563829787
Cezar	Ferreira	Mutante	185.42	185	78	left-handed	14	7	0	21	0.666666667
Paulo	Filho		172.72	185	NA	left-handed	22	4	2	28	0.821428571
Mirko	Cro Cop	Cro Cop	187.96	230	73	left-handed	31	11	2	44	0.727272727
Spencer	Fisher	The King	170.18	155	70	left-handed	25	9	0	34	0.735294118
Luke	Flores	Luke	182.88	155	NA	left-handed	7	1	0	8	0.875
Kenny	Florian	KenFlo	177.8	145	74	left-handed	14	6	0	20	0.7
Jesse	Forbes	Kid Hercules	187.96	185	75	left-handed	15	5	0	20	0.75
Rich	Franklin	Ace	185.42	185	75	left-handed	29	7	0	36	0.805555556
Justin	Frazier	The Grizzly Bear	182.88	265	75	left-handed	11	3	0	14	0.785714286
Clay	French		170.18	161	NA	left-handed	19	6	0	25	0.76
Sarah	Frota	A Treta	167.64	115	NA	left-handed	9	0	0	9	1
Jesse	Fujarczyk	The Ronin	193.04	225	NA	left-handed	3	2	0	5	0.6
Riki	Fukuda		182.88	185	73	left-handed	19	7	0	26	0.730769231
Masakatsu	Funaki		182.88	185	NA	left-handed	39	13	1	53	0.745283019
Ricardo	Funch	Golden Boy	177.8	170	76	left-handed	8	4	0	12	0.666666667
Mitch	Gagnon		165.1	135	65	left-handed	12	4	0	16	0.75
Tom	Gallicchio	Da Tank	177.8	170	73	left-handed	19	11	0	30	0.633333333
Sean	Gannon	The Cannon	190.5	265	NA	left-handed	2	1	0	3	0.666666667
Elias	Garcia		165.1	125	67	left-handed	6	2	0	8	0.75
Kelvin	Gastelum		175.26	185	71	left-handed	16	3	0	19	0.842105263
Chad	George	Savage	167.64	135	68	left-handed	13	6	0	19	0.684210526
Joe	Giannetti	Skeletor	182.88	155	74	left-handed	7	1	0	8	0.875
Rick	Glenn	The Gladiator	182.88	145	70	left-handed	21	6	1	28	0.767857143
Clint	Godfrey		167.64	135	NA	left-handed	12	3	0	15	0.8
Takanori	Gomi	The Fireball Kid	170.18	155	70	left-handed	35	14	0	49	0.714285714
Fernando	Gonzalez	The Menifee Maniac	175.26	170	68	left-handed	19	11	0	30	0.633333333
Jason	Gonzalez	Nicoya	187.96	155	74	left-handed	11	4	0	15	0.733333333
Tim	Gorman	The Psycho	165.1	135	68	left-handed	9	4	0	13	0.692307692
Royce	Gracie		185.42	175	NA	left-handed	14	2	3	19	0.815789474
Royler	Gracie		172.72	150	NA	left-handed	5	5	1	11	0.5
Shelton	Graves	The Gravedigger	187.96	255	76	left-handed	7	3	0	10	0.7
[truncated: 259 more rows]
